# Supplementary material for: Comprehensive Analysis of an Individualized Immune-Related lncRNA Pair Signature in Gastric Cancer
Source: Front Cell Dev Biol. 2022 Feb 22;10:805623. doi: 10.3389/fcell.2022.805623 (PMC8902466; doi:10.3389/fcell.2022.805623)
Supplement: Supplementary file 1 [file Table14.xlsx]

## Sheet: Supplementary Table S14
Supplementary Table S14. The detailed results of the correlation analysis between the tumor-infiltrating immune cells and the prognostic signature
Cell types	TCGA cohort		ACRG cohort		Singapore cohort
	Correlation	p value	Correlation	p value	Correlation	p value
B cells naive_CIBERSORT	0.0466467	0.363873	-0.0365217	0.5286	-0.0551544	0.387125
B cells memory_CIBERSORT	0.00890402	0.862469	0.106649	0.0650704	0.0108952	0.864447
Plasma cells_CIBERSORT	-0.010226	0.842299	-0.244681	1.82229e-05	-0.235441	0.000182756
T cells CD8_CIBERSORT	0.012918	0.801558	-0.105739	0.0674081	-0.0315043	0.621485
T cells CD4 naive_CIBERSORT	NA	NA	0.00165232	0.977264	0.0105045	0.869264
T cells CD4 memory resting_CIBERSORT	-0.0315256	0.539555	0.0306876	0.596506	0.109233	0.0860435
T cells CD4 memory activated_CIBERSORT	-0.0978947	0.0562443	-0.170226	0.00309926	-0.215726	0.000625169
T cells follicular helper_CIBERSORT	-0.143588	0.00498381	0.0632452	0.274851	-0.0170958	0.788788
T cells regulatory (Tregs)_CIBERSORT	-0.0963456	0.0602738	0.043022	0.457848	0.0472583	0.458767
T cells gamma delta_CIBERSORT	0.0677612	0.186896	-0.0741636	0.20021	0.0389333	0.541692
NK cells resting_CIBERSORT	-0.129549	0.0113716	0.0822819	0.155135	-0.224992	0.000355383
NK cells activated_CIBERSORT	0.0839815	0.101681	0.00500099	0.931261	0.109493	0.0852939
Monocytes_CIBERSORT	0.135887	0.00790686	0.00931464	0.872358	0.111604	0.0794049
Macrophages M0_CIBERSORT	0.00582509	0.90977	-0.0212403	0.714068	-0.112029	0.0782609
Macrophages M1_CIBERSORT	0.0387996	0.450169	0.0371053	0.52203	-0.0112325	0.860293
Macrophages M2_CIBERSORT	0.117889	0.021359	-0.00240222	0.96695	0.265723	2.23577e-05
Dendritic cells resting_CIBERSORT	0.118279	0.0209298	-0.100541	0.0821109	0.0263476	0.679682
Dendritic cells activated_CIBERSORT	-0.0257484	0.616357	-0.0361947	0.532301	-0.0816436	0.200064
Mast cells resting_CIBERSORT	0.205657	5.24584e-05	0.0655388	0.257784	0.253326	5.45443e-05
Mast cells activated_CIBERSORT	-0.0842806	0.100464	0.0582618	0.314528	-0.157393	0.0130799
Eosinophils_CIBERSORT	0.115211	0.0245173	-0.165666	0.00401021	0.147052	0.0205206
Neutrophils_CIBERSORT	-0.010693	0.835199	0.0738073	0.202386	0.0209816	0.742318
B cell_EPIC	0.0602225	0.240917	-0.213846	0.000190175	-0.195967	0.00193114
Cancer associated fibroblast_EPIC	0.302844	1.59814e-09	0.332337	3.61772e-09	0.386663	2.87516e-10
T cell CD4+_EPIC	-0.101205	0.0483793	0.00799413	0.89033	-0.0951788	0.134993
T cell CD8+_EPIC	-0.0725259	0.157697	-0.142618	0.0134152	0.0877983	0.168102
Endothelial cell_EPIC	0.272327	6.64374e-08	0.155078	0.00712135	0.236496	0.000170606
Macrophage_EPIC	0.150712	0.00318826	0.0324994	0.574999	0.144507	0.022836
NK cell_EPIC	0.168983	0.000928201	0.0294687	0.611178	-0.0691212	0.278223
uncharacterized cell_EPIC	-0.255456	4.32629e-07	-0.0719802	0.213815	-0.0771229	0.226202
T cells_MCPcounter	0.00652239	0.899024	-0.164238	0.00434165	-0.117907	0.0637539
CD8 T cells_MCPcounter	0.100344	0.05033	-0.148076	0.0102224	-0.0953511	0.134284
Cytotoxic lymphocytes_MCPcounter	0.00260674	0.959553	-0.071316	0.218083	-0.0200787	0.75304
B lineage_MCPcounter	0.104181	0.042114	-0.195547	0.000659788	-0.195901	0.00193811
NK cells_MCPcounter	0.0189448	0.712422	-0.311724	3.49405e-08	-0.291537	3.01532e-06
Monocytic lineage_MCPcounter	0.185029	0.000282148	-0.0163309	0.778175	0.0822497	0.196733
Myeloid dendritic cells_MCPcounter	0.191378	0.000171226	-0.0871885	0.131884	-0.00515755	0.935592
Neutrophils_MCPcounter	0.134924	0.00836369	-0.0214886	0.710875	-0.142655	0.0246597
Endothelial cells_MCPcounter	0.303051	1.55579e-09	0.161944	0.00492602	0.235754	0.000179063
Fibroblasts_MCPcounter	0.378931	1.86446e-14	0.316246	2.15559e-08	0.425742	2.43496e-12
Myeloid dendritic cell activated_xCell	0.113837	0.0262878	-0.023278	0.688009	0.0304109	0.633645
B cell_xCell	-0.0835633	0.103402	-0.231689	5.08947e-05	-0.17963	0.00454484
T cell CD4+ memory_xCell	-0.207999	4.28656e-05	-0.284038	5.65772e-07	-0.144791	0.0225676
T cell CD4+ naive_xCell	0.0263028	0.608783	-0.0508409	0.380225	-0.0811431	0.202845
T cell CD4+ (non-regulatory)_xCell	-0.118647	0.0205321	0.0171994	0.76671	-0.0339207	0.594977
T cell CD4+ central memory_xCell	-0.138674	0.00670776	-0.0794644	0.169818	0.078232	0.219576
T cell CD4+ effector memory_xCell	-0.10993	0.0319364	-0.100454	0.0823799	-0.0972028	0.126852
T cell CD8+ naive_xCell	-0.111507	0.0295431	0.0356154	0.538887	-0.0853109	0.180527
T cell CD8+_xCell	0.0235837	0.646316	-0.100734	0.0815233	-0.0651747	0.306651
T cell CD8+ central memory_xCell	-0.0259312	0.613855	-0.123762	0.0321194	-0.0772125	0.225662
T cell CD8+ effector memory_xCell	-0.0686327	0.181278	-0.127058	0.0277752	0.0380988	0.550396
Class-switched memory B cell_xCell	-0.132586	0.00957177	-0.277758	1.02211e-06	-0.239385	0.000141068
Common lymphoid progenitor_xCell	-0.150731	0.00318431	-0.0473227	0.414106	-0.101906	0.109405
Common myeloid progenitor_xCell	0.105076	0.0403695	0.0324578	0.575489	0.247475	8.18257e-05
Myeloid dendritic cell_xCell	0.106614	0.0375146	-0.0970822	0.0932572	-0.035382	0.579199
Endothelial cell_xCell	0.267566	1.14226e-07	0.179896	0.00175739	0.206364	0.00108057
Eosinophil_xCell	0.159951	0.00173597	-0.155759	0.00687003	-0.0498597	0.434385
Cancer associated fibroblast_xCell	0.325267	7.72526e-11	0.217485	0.000146597	0.391293	1.68673e-10
Granulocyte-monocyte progenitor_xCell	0.0953414	0.0630113	-0.0559834	0.333858	0.244854	9.78144e-05
Hematopoietic stem cell_xCell	0.377949	2.20318e-14	0.18938	0.000979511	0.264788	2.3951e-05
Macrophage_xCell	0.0601488	0.241494	-0.0743277	0.199213	-0.0613998	0.335573
Macrophage M1_xCell	0.0671201	0.19111	-0.0802808	0.16546	-0.0399123	0.531568
Macrophage M2_xCell	0.0554485	0.280326	-0.112202	0.0522077	0.0569383	0.371932
Mast cell_xCell	-0.106377	0.0379427	-0.164835	0.00420025	0.0826483	0.194566
B cell memory_xCell	-0.0555912	0.279089	-0.0971327	0.0930862	-0.165533	0.0090097
Monocyte_xCell	0.180163	0.000409248	0.0425011	0.463315	0.157314	0.0131259
B cell naive_xCell	-0.0305877	0.551692	-0.0736212	0.20353	-0.14298	0.0243316
Neutrophil_xCell	0.0133523	0.795033	-0.0114214	0.843823	0.0944495	0.138022
NK cell_xCell	-0.0215057	0.675623	-0.154914	0.00718295	0.139801	0.0277154
T cell NK_xCell	0.0533303	0.299138	-0.16268	0.0047313	-0.12803	0.0439747
Plasmacytoid dendritic cell_xCell	-0.127551	0.012713	-0.246979	1.51044e-05	-0.24872	7.51181e-05
B cell plasma_xCell	-0.16612	0.00113586	-0.298468	1.37462e-07	-0.297254	1.88232e-06
T cell gamma delta_xCell	-0.182737	0.000336559	-0.214026	0.00018776	-0.280536	7.25807e-06
T cell CD4+ Th1_xCell	-0.202302	6.97889e-05	-0.0966184	0.0948395	-0.255075	4.82273e-05
T cell CD4+ Th2_xCell	-0.169692	0.000882515	-0.098008	0.0901621	-0.171568	0.00676252
T cell regulatory (Tregs)_xCell	0.0133667	0.794816	-0.136735	0.0178084	-0.0603869	0.343622
immune score_xCell	0.00829714	0.871759	-0.0700433	0.22643	-0.073483	0.248942
stroma score_xCell	0.369749	8.6859e-14	0.238017	3.1084e-05	0.358711	6.05912e-09
microenvironment score_xCell	0.177559	0.000497419	0.0530317	0.36001	0.155202	0.0144205
StromalScore_ESTIMATE	0.361108	3.53657e-13	0.21344	0.000195733	0.350317	1.43129e-08
ImmuneScore_ESTIMATE	0.0937144	0.067663	-0.0589278	0.309019	-0.00468983	0.941422
ESTIMATEScore_ESTIMATE	0.244474	1.36706e-06	0.100271	0.0829413	0.204655	0.00119112
TumorPurity_ESTIMATE	-0.244474	1.36706e-06	-0.100271	0.0829413	-0.204655	0.00119112
