# Supplementary material for: Comprehensive Analysis of an Individualized Immune-Related lncRNA Pair Signature in Gastric Cancer
Source: Front Cell Dev Biol. 2022 Feb 22;10:805623. doi: 10.3389/fcell.2022.805623 (PMC8902466; doi:10.3389/fcell.2022.805623)
Supplement: Supplementary file 2 [file Table3.xlsx]

## Sheet: Supplementary Table S3
Supplementary Table S3. The detailed information about the 312 shared differentially expressed immune-related lncRNAs
Ensembl id	probe id	lncRNA symbol	immune pathway*	log fold change	p value
ENSG00000272763	231250_at	AC103702.2	Antimicrobials	6.52229	1.69536e-156
ENSG00000244649	239332_at	LINC02086	Antimicrobials	5.09969	5.21894e-127
ENSG00000228742	1561254_at	LINC02577	Antimicrobials///Chemokines///Cytokines	4.36363	2.44673e-136
ENSG00000234155	234219_at	LINC02535	Antimicrobials	4.24077	1.7291e-92
ENSG00000259439	244744_at///237039_at	LINC01833	Cytokines	3.80073	2.58943e-73
ENSG00000230061	1564242_at	TRPM2-AS	Cytokines	3.7597	1.24357e-79
ENSG00000280693	1557389_at	SH3PXD2A-AS1	Antimicrobials	3.6721	1.98418e-88
ENSG00000224137	239287_at	LINC01857	BCR Signaling Pathway///Natural Killer Cell Cytotoxicity///TCR signaling Pathway	3.02418	1.42888e-80
ENSG00000260704	232448_at	LINC00543	Chemokines///Cytokines///Cytokine Receptors	2.8443	1.43153e-54
ENSG00000231566	1564295_at	LINC02595	Antigen Processing and Presentation///Antimicrobials///TNF Family Members Receptors	2.8077	5.62923e-116
ENSG00000248538	240069_at///240567_at///1563610_at	AC022784.1	Antigen Processing and Presentation///Antimicrobials///Chemokines///Cytokines	2.58633	2.05887e-47
ENSG00000227619	1569765_at	AL391056.1	Antimicrobials///Chemokines///Cytokines	2.57682	4.23453e-47
ENSG00000229005	1563265_at	HNF4A-AS1	Cytokine Receptors	2.57287	7.29223e-69
ENSG00000271360	1555209_at	AL512631.2	BCR Signaling Pathway///Cytokine Receptors///TCR signaling Pathway	2.49349	1.81387e-96
ENSG00000233532	1558930_at///1563062_at	LINC00460	Antimicrobials///Cytokines	2.45641	7.58901e-75
ENSG00000203446	1569403_at	SUGCT-AS1	Antimicrobials///Cytokines	2.45501	2.05962e-122
ENSG00000261357	1561030_at	AC099518.2	Antimicrobials///Cytokines	2.33632	2.02671e-93
ENSG00000180066	1553880_at	LINC02870	Antimicrobials	2.30475	1.99311e-54
ENSG00000237686	234234_at	AL109615.3	Antimicrobials	2.29356	2.90983e-51
ENSG00000214691	237111_at	LINC01913	Cytokines///Cytokine Receptors	2.29195	4.46499e-59
ENSG00000267147	1560576_at	LINC01842	Antimicrobials	2.28843	5.57069e-52
ENSG00000263745	231679_at	AP005230.1	Cytokines	2.2757	3.21744e-92
ENSG00000259225	1563271_at	LINC02345	Antigen Processing and Presentation///Antimicrobials///Chemokines///Cytokine Receptors///Natural Killer Cell Cytotoxicity	2.23479	4.40283e-74
ENSG00000267374	240365_at	MIR924HG	Cytokines	2.19082	4.66118e-41
ENSG00000268635	1565771_at	AP003680.1	Cytokines	2.1765	4.49526e-88
ENSG00000254166	216635_at	CASC19	Antimicrobials///Chemokines///Cytokines	2.1726	5.75067e-44
ENSG00000172965	1552258_at	MIR4435-2HG	Antigen Processing and Presentation///Antimicrobials///Chemokines///Cytokines	2.17163	2.67904e-126
ENSG00000243479	236967_at	MNX1-AS1	Antigen Processing and Presentation	2.16843	1.39817e-44
ENSG00000224805	237224_at	LINC00853	Antigen Processing and Presentation///Antimicrobials///Cytokines	2.12759	3.2627e-80
ENSG00000257671	1558394_s_at	KRT7-AS	Antimicrobials///Cytokines	2.12194	1.56695e-23
ENSG00000251442	229635_at	LINC01094	Antigen Processing and Presentation///Cytokine Receptors	2.03784	4.30566e-82
ENSG00000261061	228559_at	AC092718.4	Antigen Processing and Presentation	1.96883	7.17348e-90
ENSG00000233542	1556400_at///1556401_a_at	AL391845.2	Cytokines	1.96634	1.54299e-71
ENSG00000177335	1552793_at	C8orf31	Antimicrobials///Chemokines///Cytokines///Cytokine Receptors	1.92921	1.92652e-42
ENSG00000258867	1559363_at	LINC01146	Antimicrobials///Cytokines	1.91611	5.42761e-46
ENSG00000228203	1556797_at///1556798_a_at///1559145_at	GRASLND	Cytokines///TGFb Family Member	1.88118	4.50481e-59
ENSG00000257167	227578_at	TMPO-AS1	Antigen Processing and Presentation	1.83487	2.75743e-100
ENSG00000263499	1570182_at	AC007431.1	Cytokine Receptors	1.83079	1.3388e-88
ENSG00000237523	1569322_at	LINC00857	Antimicrobials///Chemokines///Cytokines///Cytokine Receptors	1.82621	1.18603e-53
ENSG00000269155	239665_at	AL009178.2	Cytokines	1.80347	4.94047e-54
ENSG00000203688	1561685_a_at///1563894_at	LINC02487	Cytokines	1.79562	2.77368e-26
ENSG00000182057	244754_at///1561537_at	OGFRP1	Antigen Processing and Presentation	1.73395	5.53258e-70
ENSG00000278709	237166_at	NKILA	Cytokines	1.73171	1.42246e-44
ENSG00000187621	207894_s_at///219840_s_at///221054_s_at///239964_at///221624_at	TCL6	BCR Signaling Pathway	1.7169	6.1122e-29
ENSG00000267577	1560208_at	AC010327.4	Antimicrobials///Cytokines	1.70497	5.48256e-37
ENSG00000268628	233997_at	AL121761.1	Antimicrobials	1.69485	1.48076e-19
ENSG00000225329	239656_at	LHFPL3-AS2	Cytokines///Cytokine Receptors	1.68689	2.11027e-17
ENSG00000177699	1554992_at	AC011944.1	Cytokine Receptors	1.68305	2.20522e-51
ENSG00000197301	1559891_at	HMGA2-AS1	Cytokines	1.66775	1.4791e-37
ENSG00000233682	240460_at	AL356417.2	Cytokines///TGFb Family Member	1.65812	1.09894e-47
ENSG00000247317	1561850_at	LY6E-DT	Antimicrobials	1.65811	1.04882e-40
ENSG00000237009	1553756_at	GLIS3-AS1	Antimicrobials///Cytokines	1.65629	5.50578e-41
ENSG00000253837	1562263_at	AC090197.1	Cytokine Receptors	1.63065	9.91101e-59
ENSG00000231690	220904_at	LINC00574	Cytokine Receptors///TGFb Family Member	1.62965	2.29019e-40
ENSG00000179840	1559638_at	PIK3CD-AS1	BCR Signaling Pathway///Cytokine Receptors///Natural Killer Cell Cytotoxicity///TCR signaling Pathway	1.61647	6.15198e-49
ENSG00000280109	214750_at///227519_at///231454_at	PLAC4	Cytokine Receptors	1.60879	1.14003e-30
ENSG00000227036	230812_at///230858_at///227452_at	LINC00511	Antigen Processing and Presentation///Antimicrobials	1.59884	1.48071e-39
ENSG00000238005	1570285_at///236399_at	AL391832.2	Cytokines	1.5898	3.56026e-57
ENSG00000235621	236854_at	LINC00494	BCR Signaling Pathway///Cytokines///Cytokine Receptors///TNF Family Members Receptors	1.56038	8.40666e-20
ENSG00000270816	1564601_at	LINC00221	BCR Signaling Pathway///TCR signaling Pathway	1.55817	4.00529e-21
ENSG00000235304	1564460_at	LINC01281	Antigen Processing and Presentation///Antimicrobials///BCR Signaling Pathway///Chemokines///Chemokine Receptors///Cytokines///Cytokine Receptors///Interleukins Receptor///Natural Killer Cell Cytotoxicity///TCR signaling Pathway///TNF Family Members Receptors	1.54949	1.94182e-48
ENSG00000249196	1569454_a_at///1561757_a_at	TMEM132D-AS1	Cytokines///TGFb Family Member	1.53342	8.41986e-23
ENSG00000233834	227985_at	AC005083.1	Antigen Processing and Presentation	1.51809	2.28969e-22
ENSG00000236700	237731_at	LINC01010	Antimicrobials	1.50928	2.71237e-40
ENSG00000268941	220698_at	LINC01711	Cytokines	1.50766	6.22892e-44
ENSG00000146666	1553708_at	LINC00525	Cytokines///Cytokine Receptors	1.50054	7.98044e-33
ENSG00000251191	232718_at	LINC00589	Cytokine Receptors	1.49349	1.17451e-30
ENSG00000259954	1559443_s_at	IL21R-AS1	Chemokine Receptors///Cytokine Receptors///Natural Killer Cell Cytotoxicity///TCR signaling Pathway	1.48397	1.71547e-38
ENSG00000261039	1561141_at	LINC02544	TGFb Family Member	1.48119	5.26787e-38
ENSG00000272841	238623_at	MAP3K4-AS1	Cytokines	1.44098	8.14488e-50
ENSG00000253744	242185_at	AC025442.1	Chemokine Receptors///Cytokine Receptors	1.43282	6.35131e-62
ENSG00000271856	236198_at	LINC01215	BCR Signaling Pathway///Cytokine Receptors///TCR signaling Pathway///TNF Family Members Receptors	1.42555	4.28665e-34
ENSG00000234264	1569958_at	DEPDC1-AS1	Antimicrobials	1.42429	3.04479e-60
ENSG00000228741	1562770_at	AL445985.1	Cytokines	1.42094	1.20811e-42
ENSG00000253522	232504_at///238225_at	MIR3142HG	Antigen Processing and Presentation///Antimicrobials///TCR signaling Pathway	1.40351	5.80248e-22
ENSG00000182352	1553298_at	C17orf77	Cytokines	1.398	1.29188e-24
ENSG00000254389	207458_at	RHPN1-AS1	Cytokines	1.36771	3.84437e-37
ENSG00000228709	1556166_x_at	LINC02575	Cytokines///Cytokine Receptors	1.34088	9.26166e-14
ENSG00000256128	1560818_at///1560819_a_at///243905_at	LINC00944	Antigen Processing and Presentation///Antimicrobials///Natural Killer Cell Cytotoxicity///TCR signaling Pathway	1.34036	9.37024e-25
ENSG00000260963	230642_at	AC026462.3	Antimicrobials///Chemokines///Cytokines///Cytokine Receptors	1.33291	3.52867e-18
ENSG00000225489	244385_at	AL354707.1	Antigen Processing and Presentation	1.32386	2.24803e-19
ENSG00000240922	237027_at	LSAMP-AS1	Cytokine Receptors	1.29592	1.18116e-36
ENSG00000235300	1560861_at	THRA1/BTR	Cytokine Receptors	1.29043	1.73896e-36
ENSG00000267073	239925_at	AC005256.1	Antimicrobials///TNF Family Members Receptors	1.26292	4.09875e-16
ENSG00000214900	243245_at///1564785_at///239777_at///237460_x_at///1569274_at	LINC01588	BCR Signaling Pathway///Natural Killer Cell Cytotoxicity///TCR signaling Pathway	1.24159	5.59854e-53
ENSG00000175746	1562367_at	C15orf54	Cytokines///Cytokine Receptors///Interleukins	1.23091	1.63341e-39
ENSG00000235244	233551_at	DANT2	Cytokine Receptors	1.22001	2.50287e-17
ENSG00000260265	238632_at	LINC02562	Cytokines///TGFb Family Member	1.21281	1.06039e-10
ENSG00000261780	237552_at	LINC02582	Antimicrobials	1.21262	1.49677e-16
ENSG00000228495	244280_at///1559221_at	LINC01013	Cytokines///Cytokine Receptors///TGFb Family Member	1.1854	6.38625e-18
ENSG00000234380	232804_at	LINC01426	Cytokines///Cytokine Receptors	1.18537	6.10196e-17
ENSG00000215533	1553607_at	LINC00189	Cytokine Receptors	1.18192	1.97609e-29
ENSG00000276476	1561367_a_at	LINC00540	Cytokine Receptors	1.1638	1.19745e-11
ENSG00000229656	244864_at	ITGB1-DT	Cytokines///Cytokine Receptors	1.15835	1.82104e-28
ENSG00000261183	242354_at	SPINT1-AS1	Antigen Processing and Presentation///TGFb Family Member Receptor	1.15729	9.37581e-14
ENSG00000227195	1570473_at///225762_x_at	MIR663AHG	Cytokines	1.14232	7.92447e-29
ENSG00000276980	221159_at	AC008760.2	Chemokines///Cytokines	1.14204	8.964e-15
ENSG00000242258	1560762_at	LINC00996	Antigen Processing and Presentation///Antimicrobials///Cytokine Receptors///Interleukins Receptor///Natural Killer Cell Cytotoxicity///TCR signaling Pathway	1.14102	3.31266e-23
ENSG00000251350	1557219_at	LINC02475	Cytokines///Cytokine Receptors///TGFb Family Member	1.13095	7.24253e-14
ENSG00000240498	1559884_at	CDKN2B-AS1	Cytokines	1.12406	1.04035e-17
ENSG00000245067	1557395_at	IGFBP7-AS1	Cytokines///Cytokine Receptors	1.12119	3.66171e-28
ENSG00000278910	239239_at	BANCR	Antigen Processing and Presentation///Antimicrobials///Chemokines///Interleukins Receptor///Natural Killer Cell Cytotoxicity///TCR signaling Pathway	1.11825	6.89705e-19
ENSG00000259692	1562169_at///1564292_at	AC104041.1	TGFb Family Member	1.11506	2.77239e-19
ENSG00000272933	231161_x_at///238044_at	AL391121.1	Cytokine Receptors	1.11177	2.30729e-32
ENSG00000272711	239410_at///222305_at	AC019069.1	Cytokines	1.1096	2.54946e-31
ENSG00000267201	1563404_at	LINC01775	Cytokine Receptors	1.10623	1.38502e-36
ENSG00000272079	235437_at	AC004233.2	Antimicrobials	1.10168	7.6907e-14
ENSG00000226363	230935_at	HAGLROS	Cytokines///TGFb Family Member	1.09969	9.66626e-26
ENSG00000204261	1555852_at	PSMB8-AS1	Antigen Processing and Presentation///Antimicrobials///Natural Killer Cell Cytotoxicity///TCR signaling Pathway	1.09376	2.22081e-42
ENSG00000225335	233269_at	AC016027.1	Antigen Processing and Presentation	1.0897	1.9351e-50
ENSG00000237870	1562664_at	AC073130.1	Cytokines///TGFb Family Member	1.07935	7.79901e-33
ENSG00000224116	1559163_at///1557850_at	INHBA-AS1	Cytokines///TGFb Family Member	1.07592	2.76489e-24
ENSG00000236751	1559929_at	LINC01186	Antimicrobials///Chemokines///Cytokines	1.06535	7.58959e-19
ENSG00000263823	1560250_s_at	AC009831.1	BCR Signaling Pathway	1.06267	2.38654e-44
ENSG00000130600	224997_x_at///224348_s_at///224646_x_at	H19	Cytokines	1.04459	2.04313e-06
ENSG00000233521	1561064_a_at	LINC01638	Cytokines	1.03906	1.13797e-15
ENSG00000223949	1562823_at	ROR1-AS1	Cytokine Receptors	1.03515	1.6035e-24
ENSG00000251138	224006_at	LINC02882	Cytokine Receptors///TGFb Family Member	1.02616	4.6161e-15
ENSG00000225092	215620_at	AL355336.1	Cytokine Receptors	1.00769	2.71949e-31
ENSG00000271797	244684_at	AC008494.3	Antigen Processing and Presentation	1.00617	8.15198e-45
ENSG00000230623	231690_at///240681_at	AC104461.1	Antimicrobials///Chemokines///Cytokines	1.00048	1.22848e-21
ENSG00000234699	243212_at	AL139339.1	Cytokine Receptors///TGFb Family Member	-1.00229	1.44261e-24
ENSG00000176515	1563612_at	AL033381.1	Cytokine Receptors///TGFb Family Member	-1.00957	4.44421e-12
ENSG00000229081	1564490_at	LINC01165	Cytokine Receptors	-1.01494	1.93321e-23
ENSG00000261795	1556445_at	AC093627.7	Cytokine Receptors	-1.02087	2.16634e-10
ENSG00000228204	244805_at	AC004830.2	Cytokine Receptors	-1.03253	9.13199e-30
ENSG00000261468	232715_at	AC096921.2	Cytokine Receptors	-1.03986	8.84839e-46
ENSG00000230928	1570219_at	AL139241.1	Cytokine Receptors	-1.06297	9.79512e-17
ENSG00000263753	226235_at///243426_at///217506_at///215283_at///228160_at	LINC00667	Cytokine Receptors	-1.06514	2.85784e-75
ENSG00000230487	1561666_a_at	PSMG3-AS1	Cytokine Receptors	-1.06912	5.66958e-56
ENSG00000234807	230527_at	LINC01135	Cytokine Receptors	-1.07133	4.32644e-33
ENSG00000247982	230648_at///230245_s_at	LINC00926	BCR Signaling Pathway	-1.07424	3.30963e-25
ENSG00000261578	1569673_at///237031_at	AP003119.3	Cytokines	-1.07561	9.59763e-25
ENSG00000238078	1568851_at///1568852_x_at	LINC01352	Cytokine Receptors	-1.08095	3.8684e-24
ENSG00000236467	1569763_at	KCNMA1-AS1	Cytokine Receptors	-1.09798	7.39652e-09
ENSG00000277200	229612_at	AC005696.4	TGFb Family Member	-1.11195	1.64531e-18
ENSG00000218357	1560550_at	LINC01644	Cytokines///Cytokine Receptors	-1.1243	7.48696e-13
ENSG00000225783	228658_at///240607_at///227168_at	MIAT	Interleukins Receptor///Natural Killer Cell Cytotoxicity///TCR signaling Pathway	-1.12523	3.51246e-25
ENSG00000236304	1560262_at	AP001189.1	Cytokines///Cytokine Receptors	-1.12586	3.70229e-34
ENSG00000227544	229781_at	AC018647.1	Cytokine Receptors	-1.12633	1.10512e-29
ENSG00000125804	230539_at	FAM182A	Cytokine Receptors	-1.12911	2.84455e-28
ENSG00000237187	229014_at///1556695_a_at///1556696_s_at	NR2F1-AS1	Cytokine Receptors	-1.13509	7.79813e-26
ENSG00000225342	236065_at	LRRK2-DT	Cytokine Receptors///Interleukins	-1.14094	8.17175e-28
ENSG00000261101	240169_at	AC234775.2	Cytokine Receptors	-1.14901	6.27217e-33
ENSG00000225978	1557098_s_at	HAR1A	Cytokines///Cytokine Receptors	-1.15245	4.15124e-17
ENSG00000240859	233176_at	AC093627.4	Cytokine Receptors	-1.15754	1.13372e-28
ENSG00000231013	1562049_at	SCTR-AS1	Cytokines///Cytokine Receptors	-1.16638	3.04952e-11
ENSG00000173862	220678_at	AC008080.1	Cytokine Receptors	-1.17192	1.27649e-41
ENSG00000250986	1559713_at///244884_at	LINC02600	Cytokines///Cytokine Receptors///TGFb Family Member	-1.18625	1.29889e-13
ENSG00000271474	241873_at	AC106881.1	Cytokines///Cytokine Receptors	-1.18939	2.60269e-39
ENSG00000229407	209353_s_at	AL359853.1	Cytokines///Cytokine Receptors///TGFb Family Member	-1.19423	1.28606e-22
ENSG00000261534	228172_at	AL596244.1	Cytokine Receptors///TGFb Family Member Receptor	-1.1993	2.466e-36
ENSG00000177112	231595_at	IRAG1-AS1	Cytokines///Cytokine Receptors	-1.19971	8.92894e-28
ENSG00000261502	1561021_at	AC040174.1	Cytokine Receptors	-1.20107	2.82903e-15
ENSG00000250608	1562638_at///1561348_at	AC010210.1	Cytokine Receptors	-1.20668	1.74115e-33
ENSG00000240875	230780_at	LINC00886	Cytokine Receptors	-1.21336	1.35931e-27
ENSG00000231964	236788_at	AL731567.1	Cytokine Receptors	-1.22918	2.98002e-31
ENSG00000255471	239220_at	AP001528.1	Cytokine Receptors	-1.2424	3.91287e-43
ENSG00000225706	1560425_s_at	PTPRD-AS1	Cytokines///Cytokine Receptors	-1.25022	1.52648e-24
ENSG00000268912	235835_at	AC012313.5	TGFb Family Member Receptor	-1.25419	2.26062e-55
ENSG00000225140	1559526_at///240305_at	AL358216.1	Cytokines///Cytokine Receptors	-1.27443	2.80357e-29
ENSG00000255418	240566_at	LINC02718	Cytokine Receptors	-1.27676	3.01367e-39
ENSG00000218416	214858_at	AC110619.1	Cytokine Receptors	-1.28864	7.75586e-21
ENSG00000260807	1569872_a_at///227984_at///1558463_s_at///1569871_at	CEROX1	TGFb Family Member	-1.29441	4.32123e-26
ENSG00000226101	1561389_at	LINC02097	Cytokine Receptors	-1.29603	6.54285e-23
ENSG00000240710	241876_at	AL512306.3	Chemokine Receptors///Cytokine Receptors	-1.30302	5.10948e-36
ENSG00000246640	1557607_at///1557608_a_at	PICART1	BCR Signaling Pathway///Cytokine Receptors	-1.30325	4.33381e-40
ENSG00000260910	1558847_at	LINC00565	Cytokines///Cytokine Receptors///TGFb Family Member	-1.30683	7.61158e-33
ENSG00000247095	230710_at///236480_at	MIR210HG	Antigen Processing and Presentation///Antimicrobials///Natural Killer Cell Cytotoxicity///TGFb Family Member Receptor	-1.31156	5.7588e-35
ENSG00000241158	241369_at	ADAMTS9-AS1	Cytokine Receptors	-1.31336	1.54971e-27
ENSG00000228401	232227_at	AL590226.1	Cytokine Receptors	-1.31481	5.19047e-43
ENSG00000224376	1568691_at	AC017104.1	Cytokine Receptors	-1.31853	1.42802e-33
ENSG00000234456	235267_at///227554_at///229480_at	MAGI2-AS3	Cytokine Receptors	-1.32372	7.66597e-40
ENSG00000205106	230115_at	LINC02716	Cytokines///Cytokine Receptors	-1.32902	4.97631e-32
ENSG00000272823	236996_at	AL445423.1	Cytokine Receptors	-1.34885	1.87979e-32
ENSG00000253138	230978_at	LINC00967	Cytokine Receptors	-1.36129	6.19444e-16
ENSG00000277954	1566680_at///237015_at	AC092376.2	Cytokine Receptors	-1.39091	2.92127e-48
ENSG00000273328	1559432_at	AC099329.2	Cytokines///Cytokine Receptors	-1.39568	1.32612e-60
ENSG00000259359	236822_at	AC012409.1	Cytokines///Cytokine Receptors	-1.40403	2.9424e-35
ENSG00000279484	1554782_at	KLHL30-AS1	Cytokine Receptors	-1.43023	4.32682e-30
ENSG00000120664	232605_s_at	SPART-AS1	Cytokine Receptors	-1.43313	4.92297e-48
ENSG00000248464	1562691_at	FGF10-AS1	Cytokine Receptors	-1.44229	1.11035e-21
ENSG00000204241	238872_at	LINC02731	Cytokine Receptors	-1.44236	2.38244e-39
ENSG00000175147	239120_at	TMEM51-AS1	Cytokine Receptors	-1.44364	1.09254e-64
ENSG00000229558	1560940_at///1560941_a_at	SACS-AS1	TGFb Family Member	-1.44512	5.73266e-27
ENSG00000233760	240882_at	AC004947.1	Cytokine Receptors///TGFb Family Member	-1.44979	2.30694e-25
ENSG00000270607	236102_at///240407_at	AC009549.1	Cytokine Receptors	-1.45688	1.7783e-22
ENSG00000185168	243263_at	LINC00482	Antimicrobials///Chemokines///Cytokines///Cytokine Receptors	-1.45992	7.71902e-29
ENSG00000255310	236047_at	AF131215.5	Cytokine Receptors	-1.46659	1.34719e-37
ENSG00000267519	235317_at///1555847_a_at	AC020916.1	Cytokines	-1.50293	2.13312e-48
ENSG00000274536	229934_at	MIR223HG	Antimicrobials///Chemokine Receptors///Cytokine Receptors///Interleukins Receptor	-1.51306	2.90087e-32
ENSG00000234405	239284_at	Z69733.1	Cytokine Receptors	-1.51335	2.99101e-43
ENSG00000270059	1559257_a_at	AC121493.1	Cytokine Receptors	-1.51582	3.73077e-48
ENSG00000251364	232445_at///238216_at	AC107884.1	BCR Signaling Pathway	-1.52296	7.14961e-50
ENSG00000266256	1558849_at///1558850_s_at///241821_at	LINC00683	Cytokine Receptors///TGFb Family Member	-1.53048	1.15777e-54
ENSG00000268926	234429_at///234835_at	AL354861.3	Cytokine Receptors	-1.53615	1.14927e-33
ENSG00000237989	238926_at	LINC01679	BCR Signaling Pathway///Chemokine Receptors///Cytokines///Cytokine Receptors///TCR signaling Pathway	-1.55044	1.29286e-44
ENSG00000261051	232451_at	AC107021.2	Cytokines	-1.55191	2.22926e-45
ENSG00000270640	241824_at	AC104695.3	Antimicrobials	-1.5579	8.27737e-31
ENSG00000189419	1559298_a_at	SPATA41	Cytokines///Cytokine Receptors	-1.56357	5.89233e-60
ENSG00000254872	231278_at	LINC02688	Cytokine Receptors	-1.57205	9.75842e-16
ENSG00000281162	1560679_at	LINC01127	Antimicrobials///Chemokines///Cytokines///Cytokine Receptors///Interleukins Receptor	-1.59465	1.33759e-28
ENSG00000254615	235205_at	AC027031.2	Cytokines	-1.59502	2.8104e-54
ENSG00000167912	235171_at	AC090152.1	Cytokine Receptors///Interferon Receptor	-1.60318	2.0043e-54
ENSG00000274565	244788_at	AC080038.1	TGFb Family Member	-1.60706	5.23252e-42
ENSG00000247970	1559237_a_at	AL160313.1	Cytokine Receptors	-1.61243	2.03085e-61
ENSG00000228412	229386_at///1558858_at	LNC-LBCS	TGFb Family Member	-1.61929	2.84514e-51
ENSG00000225756	234916_at///230488_s_at	DBH-AS1	TCR signaling Pathway	-1.65253	3.60814e-44
ENSG00000235904	237329_at	RBMS3-AS3	Cytokine Receptors	-1.65508	1.183e-41
ENSG00000248890	236632_at	HHIP-AS1	Cytokines///Cytokine Receptors	-1.65774	6.64443e-40
ENSG00000223923	232750_at	TNS1-AS1	Cytokine Receptors///TGFb Family Member	-1.66337	3.75927e-52
ENSG00000231324	243098_at	AP000696.1	Cytokines	-1.67679	1.1521e-22
ENSG00000246379	1560707_at///1563162_at	AC040168.1	Cytokine Receptors	-1.69333	7.28917e-35
ENSG00000243069	236575_at	ARHGEF26-AS1	Cytokine Receptors	-1.70966	3.57606e-38
ENSG00000260329	230579_at///239343_at	AC007541.1	TGFb Family Member	-1.74351	3.02055e-74
ENSG00000244953	244252_at	AC087521.1	Cytokines///Cytokine Receptors	-1.7515	1.55319e-38
ENSG00000268505	244284_at	AC135012.3	Cytokine Receptors	-1.75804	2.86724e-42
ENSG00000253955	1560260_at///1562739_at	AC008663.2	Cytokine Receptors///TGFb Family Member	-1.76509	2.42097e-67
ENSG00000235407	1561335_at	CYMP-AS1	Antimicrobials///Chemokine Receptors///Cytokines///Cytokine Receptors	-1.82397	4.11132e-21
ENSG00000186235	231135_at	LINC02610	Cytokines///Cytokine Receptors	-1.83527	1.75945e-58
ENSG00000267414	1569785_at	SETBP1-DT	Cytokine Receptors	-1.84727	3.76984e-75
ENSG00000236404	1558212_at	VLDLR-AS1	Cytokine Receptors	-1.85011	4.40112e-59
ENSG00000276107	239336_at	AC037198.1	Cytokines///Cytokine Receptors	-1.87702	6.50395e-33
ENSG00000237781	1563071_at	ADAMTSL4-AS2	Cytokine Receptors	-1.88288	3.23348e-77
ENSG00000245750	234956_at///1564168_a_at///1554715_at///1554716_s_at	DRAIC	Cytokines///Cytokine Receptors	-1.8842	5.31399e-27
ENSG00000203392	207488_at	AC105020.1	Cytokine Receptors	-1.89487	1.36776e-76
ENSG00000269696	1556422_at	AC005498.3	Cytokine Receptors///TGFb Family Member	-1.90032	8.9178e-64
ENSG00000244968	237468_at	LIFR-AS1	Cytokine Receptors	-1.90444	1.82147e-71
ENSG00000251615	235386_at///229130_at	AC104825.1	Cytokine Receptors	-1.91022	1.77801e-99
ENSG00000253123	1557540_at	AC091182.1	Cytokines///Cytokine Receptors	-1.92519	1.84078e-74
ENSG00000261292	233095_at	AC110491.1	Cytokine Receptors	-1.9285	6.94777e-28
ENSG00000233355	1557733_a_at///241038_at///239479_x_at	CHRM3-AS2	Cytokine Receptors///Interleukins Receptor///Natural Killer Cell Cytotoxicity///TCR signaling Pathway	-1.93306	9.46812e-41
ENSG00000260633	234663_at///234592_at	AC010207.1	Cytokine Receptors	-1.93768	2.72946e-61
ENSG00000254533	241422_at	AF186192.1	Cytokine Receptors	-1.9435	1.19672e-52
ENSG00000226252	1561211_at	AL135960.1	Cytokine Receptors///TGFb Family Member	-1.94446	2.82718e-102
ENSG00000254528	240323_at	AP000757.1	Cytokine Receptors	-1.95167	5.35369e-46
ENSG00000261655	232841_at	AC100803.3	Cytokine Receptors	-1.95721	1.11626e-67
ENSG00000269289	1568647_at///1568648_a_at	AC011503.1	Cytokine Receptors	-1.96588	2.76171e-54
ENSG00000233117	236304_at///1561776_at	LINC00702	Cytokine Receptors	-1.96951	4.70436e-41
ENSG00000261786	235251_at	AC006058.1	BCR Signaling Pathway///Cytokine Receptors	-1.97264	1.41762e-40
ENSG00000237975	241014_at///1570423_at	FLG-AS1	Cytokine Receptors///TGFb Family Member	-1.9764	3.46176e-44
ENSG00000245869	1562922_at///243798_at	AP004609.1	Cytokine Receptors	-1.98031	1.53009e-38
ENSG00000241684	1562295_at///1556364_at///1559296_at	ADAMTS9-AS2	Cytokine Receptors	-1.98493	1.94465e-57
ENSG00000259793	1564056_at	AC013726.1	Cytokine Receptors	-1.98564	7.12573e-53
ENSG00000256508	1560496_at	MRGPRF-AS1	Cytokine Receptors	-2.00066	6.10839e-38
ENSG00000227640	237885_at	SOX21-AS1	Cytokines///Cytokine Receptors	-2.0023	6.63367e-15
ENSG00000261888	232484_at	AC144831.1	Cytokine Receptors	-2.01205	5.33279e-81
ENSG00000262223	234846_at	AC110285.1	Cytokine Receptors	-2.03204	2.10088e-79
ENSG00000233569	1570206_at	AL161630.1	Cytokines///Cytokine Receptors	-2.04497	2.96165e-30
ENSG00000223749	228235_at///227488_at	MIR503HG	Cytokines	-2.06307	3.86141e-67
ENSG00000227467	1559725_at	LINC01537	Cytokine Receptors	-2.06853	5.34471e-77
ENSG00000260947	1557542_at	AL356489.2	Cytokine Receptors	-2.07418	2.6708e-41
ENSG00000249684	238309_x_at	AC106795.2	TCR signaling Pathway	-2.08605	4.75896e-64
ENSG00000224812	1563632_at	TMEM72-AS1	Cytokine Receptors	-2.09844	6.99441e-82
ENSG00000270419	235829_at	CAHM	Cytokine Receptors	-2.14696	3.10716e-97
ENSG00000259969	228740_at	AL049838.1	Cytokines	-2.18842	1.43012e-84
ENSG00000186594	214696_at	MIR22HG	Cytokines///Cytokine Receptors	-2.18904	3.18776e-106
ENSG00000224318	243432_at	CHL1-AS2	Cytokines///Cytokine Receptors	-2.20076	1.26324e-58
ENSG00000267505	231048_at	AC005180.2	Cytokines///Cytokine Receptors	-2.22848	1.83882e-56
ENSG00000272143	243225_at///230351_at	FGF14-AS2	Cytokine Receptors	-2.25398	1.51636e-60
ENSG00000196167	235892_at	COLCA1	Cytokine Receptors	-2.32346	2.40165e-42
ENSG00000272491	1569337_at	AL109659.2	Cytokines///Cytokine Receptors	-2.32448	6.20788e-71
ENSG00000268388	243059_at///242332_at	FENDRR	Cytokine Receptors	-2.3337	2.95286e-75
ENSG00000233237	220324_at///235771_at	LINC00472	Cytokine Receptors///TGFb Family Member	-2.33833	9.48878e-75
ENSG00000247416	1562699_at	AP000802.1	Cytokine Receptors	-2.35201	9.12203e-67
ENSG00000231249	239764_at	ITPR1-DT	TGFb Family Member	-2.35346	1.40631e-104
ENSG00000232229	232239_at	LINC00865	Cytokine Receptors	-2.3561	4.22114e-89
ENSG00000242048	238319_at///1562749_at	AC093583.1	Antimicrobials///Cytokine Receptors	-2.36003	1.9253e-36
ENSG00000259974	228004_at	LINC00261	Cytokines///Cytokine Receptors	-2.36537	3.16729e-14
ENSG00000173811	1557652_a_at	CCDC13-AS1	TGFb Family Member	-2.37896	4.1187e-101
ENSG00000261616	1568821_at	AC036108.3	Cytokine Receptors	-2.39763	2.73275e-55
ENSG00000230393	1561086_at	AC092667.1	Cytokine Receptors	-2.40486	6.84755e-76
ENSG00000247809	244655_at///232878_at///242396_at	NR2F2-AS1	Cytokine Receptors	-2.41414	2.42581e-109
ENSG00000267454	238708_at	ZNF582-AS1	Cytokine Receptors	-2.45097	1.48831e-110
ENSG00000267280	228978_at///1555216_a_at	TBX2-AS1	Cytokine Receptors///TGFb Family Member	-2.45318	4.71542e-123
ENSG00000236333	1560697_at///1560698_a_at	TRHDE-AS1	Cytokines///Cytokine Receptors///TGFb Family Member	-2.45492	3.2043e-53
ENSG00000223764	1555979_at///1555980_a_at	LINC02593	Cytokine Receptors	-2.4907	4.92502e-94
ENSG00000260412	243686_at	AL353746.1	Cytokine Receptors	-2.51132	9.60864e-70
ENSG00000261409	1560652_at	AL035425.3	Cytokine Receptors	-2.51178	1.1951e-43
ENSG00000258708	230307_at	SLC25A21-AS1	Cytokines///TGFb Family Member	-2.60319	4.2266e-89
ENSG00000250490	1563969_at	LINC02145	Cytokine Receptors	-2.62735	4.00999e-81
ENSG00000250742	226582_at	LINC02381	Cytokines///Cytokine Receptors	-2.69458	3.78287e-76
ENSG00000271880	231374_at	AGAP11	Cytokine Receptors	-2.72171	2.85126e-132
ENSG00000259275	236396_at	AC087477.2	Cytokine Receptors	-2.85338	1.87494e-122
ENSG00000226237	238463_at///1556936_at	GAS1RR	Cytokine Receptors	-2.91566	2.91066e-91
ENSG00000235688	241535_at	SNTG2-AS1	Cytokine Receptors	-2.91845	4.24905e-124
ENSG00000203709	232430_at///239986_at	MIR29B2CHG	Cytokine Receptors	-2.98341	3.26438e-133
ENSG00000255020	1559870_at///1559871_s_at	AF131216.3	Cytokine Receptors	-2.98443	5.14027e-80
ENSG00000255545	238112_at///1557207_s_at	B3GAT1-DT	TGFb Family Member	-3.00969	3.52489e-31
ENSG00000249082	236444_x_at	C5orf66-AS1	Antimicrobials///Cytokines///Cytokine Receptors///TGFb Family Member	-3.08833	1.3741e-77
ENSG00000235601	1561506_at	BARX1-DT	Cytokines///Cytokine Receptors	-3.11813	1.09434e-73
ENSG00000250056	1559033_at	LINC01018	Cytokines///Cytokine Receptors	-3.12335	2.70489e-72
ENSG00000233850	236973_at	AC103563.7	Cytokine Receptors	-3.14134	1.51735e-113
ENSG00000255794	229782_at///1562633_at	RMST	Cytokine Receptors	-3.14425	7.5326e-78
ENSG00000231768	239822_at	LINC01354	Cytokine Receptors	-3.15371	2.57746e-124
ENSG00000225194	1562733_at	LINC00092	Cytokine Receptors	-3.17893	5.77733e-133
ENSG00000214548	210795_s_at///229557_at///226211_at///226210_s_at///227390_at///212732_at///235077_at///222328_x_at///231529_at///1558144_at	MEG3	Cytokine Receptors	-3.19946	1.96211e-109
ENSG00000249669	227183_at///1558828_s_at	CARMN	Cytokine Receptors	-3.33088	2.65406e-75
ENSG00000203808	232492_at	BVES-AS1	Cytokine Receptors	-3.37671	4.6038e-114
ENSG00000223561	236977_at	AC005165.1	Cytokine Receptors	-3.38686	2.88352e-75
ENSG00000231419	1570376_at///1559712_at	LINC00689	Cytokine Receptors	-3.42592	5.29712e-93
ENSG00000266010	236118_at	GATA6-AS1	Cytokine Receptors	-3.46132	2.8652e-48
ENSG00000258676	237638_at///1561409_at	AC091544.2	Cytokine Receptors///TGFb Family Member	-3.48275	3.63355e-94
ENSG00000230910	1558795_at///1558796_a_at	AL391807.1	Cytokine Receptors	-3.90195	2.69226e-119
ENSG00000225670	216535_at	CADM3-AS1	Cytokines///Cytokine Receptors	-3.93952	3.63452e-120
ENSG00000258498	239727_at///223757_at	DIO3OS	Cytokines	-4.0974	6.00037e-131
ENSG00000236882	239380_at	LINC01554	Cytokine Receptors	-4.145	2.28834e-142
ENSG00000258647	1556768_at	LINC00930	Cytokine Receptors	-4.15535	1.54015e-116
ENSG00000174403	1553204_at	MIR1-1HG-AS1	Cytokine Receptors	-4.3512	8.5083e-98
ENSG00000232044	239168_at///236739_at///1553796_at///1553797_a_at///243549_at///1565684_at	SILC1	Cytokines///Cytokine Receptors	-4.67982	2.29932e-79
ENSG00000213373	1556737_at	LINC00671	Cytokine Receptors	-5.18268	3.61383e-161
ENSG00000177133	242269_at///237108_x_at///236360_at///231275_at	PRDM16-DT	Cytokine Receptors	-5.23606	2.10794e-82
* Immune pathways were annotated by the Immlnc database.
