# Supplementary material for: Comprehensive Analysis of an Individualized Immune-Related lncRNA Pair Signature in Gastric Cancer
Source: Front Cell Dev Biol. 2022 Feb 22;10:805623. doi: 10.3389/fcell.2022.805623 (PMC8902466; doi:10.3389/fcell.2022.805623)
Supplement: Supplementary file 3 [file Table9.xlsx]

## Sheet: Supplementary Table S9
Supplementary Table S9. 165 differentially expressed genes between the high- and low-risk groups of the TCGA cohort
Ensembl id	gene symbol	log fold change	p value
ENSG00000101938	CHRDL1	1.95183	3.7197e-07
ENSG00000145423	SFRP2	1.72365	3.1499e-06
ENSG00000112936	C7	1.72122	6.75412e-06
ENSG00000113296	THBS4	1.70121	8.9377e-06
ENSG00000175084	DES	1.69856	0.000258415
ENSG00000106483	SFRP4	1.63207	2.69249e-06
ENSG00000106809	OGN	1.6237	3.12976e-06
ENSG00000189058	APOD	1.61865	6.17971e-07
ENSG00000184905	TCEAL2	1.58722	8.0783e-06
ENSG00000119147	ECRG4	1.57044	3.19858e-05
ENSG00000171246	NPTX1	1.53835	2.95151e-06
ENSG00000133169	BEX1	1.50948	2.00705e-05
ENSG00000018236	CNTN1	1.48432	3.37064e-06
ENSG00000004776	HSPB6	1.46497	1.15481e-05
ENSG00000104332	SFRP1	1.46185	6.74479e-06
ENSG00000102109	PCSK1N	1.46073	0.000594275
ENSG00000164122	ASB5	1.46026	0.0003062
ENSG00000181072	CHRM2	1.44786	0.000412178
ENSG00000173641	HSPB7	1.44581	7.26808e-06
ENSG00000133392	MYH11	1.40096	6.3806e-05
ENSG00000184697	CLDN6	1.38551	0.00141808
ENSG00000034971	MYOC	1.37893	0.000529366
ENSG00000165966	PDZRN4	1.37803	9.13858e-06
ENSG00000130176	CNN1	1.37771	2.02453e-05
ENSG00000118729	CASQ2	1.3777	9.34814e-06
ENSG00000101230	ISM1	1.36205	4.77189e-07
ENSG00000018625	ATP1A2	1.35663	2.53168e-05
ENSG00000188783	PRELP	1.35023	2.95151e-06
ENSG00000130054	FAM155B	1.33341	5.73096e-05
ENSG00000054938	CHRDL2	1.32542	3.11609e-05
ENSG00000175785	PRIMA1	1.3151	3.82508e-05
ENSG00000144229	THSD7B	1.31081	2.54333e-06
ENSG00000170381	SEMA3E	1.30304	3.07391e-05
ENSG00000141639	MAPK4	1.30146	6.5494e-05
ENSG00000173175	ADCY5	1.29938	1.24596e-06
ENSG00000075461	CACNG4	1.29364	0.000348038
ENSG00000132821	VSTM2L	1.29167	4.53463e-06
ENSG00000242265	PEG10	1.29022	0.000133551
ENSG00000128591	FLNC	1.28221	1.4552e-05
ENSG00000105664	COMP	1.27203	0.000286982
ENSG00000123560	PLP1	1.26938	5.89729e-05
ENSG00000167676	PLIN4	1.26389	6.11542e-05
ENSG00000124212	PTGIS	1.26281	1.58234e-05
ENSG00000198523	PLN	1.26267	1.53308e-05
ENSG00000172403	SYNPO2	1.26168	6.61296e-05
ENSG00000164128	NPY1R	1.26067	3.12976e-06
ENSG00000123572	NRK	1.2555	2.40626e-05
ENSG00000163017	ACTG2	1.24691	0.00033625
ENSG00000163431	LMOD1	1.24285	6.75412e-06
ENSG00000198542	ITGBL1	1.24237	3.63944e-06
ENSG00000175928	LRRN1	1.24007	0.000159765
ENSG00000164107	HAND2	1.23211	0.00127111
ENSG00000126950	TMEM35A	1.23037	7.07063e-06
ENSG00000123500	COL10A1	1.22399	0.000181613
ENSG00000180875	GREM2	1.22336	0.000166901
ENSG00000106511	MEOX2	1.20709	1.13459e-05
ENSG00000127083	OMD	1.20585	3.57132e-05
ENSG00000165072	MAMDC2	1.19929	1.23362e-05
ENSG00000177519	RPRM	1.18985	4.24106e-06
ENSG00000134443	GRP	1.18682	0.000209586
ENSG00000164694	FNDC1	1.18283	9.27528e-06
ENSG00000118432	CNR1	1.18264	0.00010982
ENSG00000166923	GREM1	1.18079	6.8338e-06
ENSG00000149451	ADAM33	1.17812	3.28634e-06
ENSG00000115593	SMYD1	1.16984	0.0138141
ENSG00000144891	AGTR1	1.16944	0.000231886
ENSG00000182253	SYNM	1.16416	0.0002857
ENSG00000260230	FRRS1L	1.15983	0.000105195
ENSG00000146374	RSPO3	1.15848	5.84754e-06
ENSG00000006128	TAC1	1.1545	0.000544538
ENSG00000186462	NAP1L2	1.15415	1.2853e-06
ENSG00000156466	GDF6	1.15147	3.97712e-06
ENSG00000164530	PI16	1.15134	0.000655443
ENSG00000133134	BEX2	1.15036	0.000408245
ENSG00000111341	MGP	1.14986	1.08671e-06
ENSG00000138615	CILP	1.14158	0.000146884
ENSG00000116194	ANGPTL1	1.13792	0.000113869
ENSG00000162706	CADM3	1.13644	6.47788e-05
ENSG00000166831	RBPMS2	1.13406	2.31662e-06
ENSG00000181195	PENK	1.13044	0.000996261
ENSG00000197614	MFAP5	1.12971	5.37563e-06
ENSG00000134769	DTNA	1.12859	9.54325e-07
ENSG00000213088	ACKR1	1.12746	0.000148741
ENSG00000164106	SCRG1	1.12677	0.000503409
ENSG00000189052	CGB5	1.12482	0.000512237
ENSG00000152092	ASTN1	1.12439	1.68385e-05
ENSG00000077942	FBLN1	1.12381	2.03206e-06
ENSG00000146469	VIP	1.12173	0.00175483
ENSG00000102466	FGF14	1.12152	7.26808e-06
ENSG00000111262	KCNA1	1.1187	0.000309584
ENSG00000064300	NGFR	1.11828	0.000463161
ENSG00000134873	CLDN10	1.11721	0.000186189
ENSG00000138650	PCDH10	1.11629	0.000327846
ENSG00000144810	COL8A1	1.11424	6.35208e-07
ENSG00000133083	DCLK1	1.11379	8.99046e-07
ENSG00000003989	SLC7A2	1.11243	8.11884e-06
ENSG00000147257	GPC3	1.11189	0.0002449
ENSG00000163710	PCOLCE2	1.11142	9.34814e-06
ENSG00000182175	RGMA	1.10937	6.43855e-05
ENSG00000156113	KCNMA1	1.10191	0.000171371
ENSG00000163145	C1QTNF7	1.10155	2.52862e-06
ENSG00000091986	CCDC80	1.10139	4.65518e-06
ENSG00000114200	BCHE	1.10094	6.43136e-05
ENSG00000162409	PRKAA2	1.10059	0.000628455
ENSG00000071991	CDH19	1.09855	0.00034795
ENSG00000182836	PLCXD3	1.09658	9.44011e-05
ENSG00000101335	MYL9	1.09531	1.08671e-06
ENSG00000141338	ABCA8	1.09523	7.72958e-05
ENSG00000262655	SPON1	1.09034	5.03239e-06
ENSG00000138696	BMPR1B	1.08523	6.74479e-06
ENSG00000149591	TAGLN	1.08522	1.82877e-06
ENSG00000149596	JPH2	1.07849	6.15012e-05
ENSG00000138061	CYP1B1	1.07368	8.17159e-05
ENSG00000172137	CALB2	1.07356	0.000390948
ENSG00000084674	APOB	1.07318	0.0288855
ENSG00000067840	PDZD4	1.07258	3.28634e-06
ENSG00000145147	SLIT2	1.0701	1.0251e-05
ENSG00000102243	VGLL1	1.06936	0.0144698
ENSG00000198734	F5	1.06932	0.000161086
ENSG00000196616	ADH1B	1.06449	0.00294127
ENSG00000050628	PTGER3	1.06305	1.2853e-06
ENSG00000203685	STUM	1.0608	0.00018548
ENSG00000164326	CARTPT	1.0582	0.00706493
ENSG00000155816	FMN2	1.05446	2.89125e-05
ENSG00000154330	PGM5	1.05396	0.000245653
ENSG00000169760	NLGN1	1.05283	4.73113e-05
ENSG00000179954	SSC5D	1.0495	1.2526e-06
ENSG00000108823	SGCA	1.04896	4.01764e-05
ENSG00000101443	WFDC2	1.04896	0.0072714
ENSG00000181234	TMEM132C	1.04554	0.000119963
ENSG00000136546	SCN7A	1.04403	0.00105598
ENSG00000170153	RNF150	1.04087	7.45203e-06
ENSG00000251664	PCDHA12	1.03765	7.41811e-05
ENSG00000130294	KIF1A	1.03617	0.00638605
ENSG00000131668	BARX1	1.03053	0.000197128
ENSG00000170500	LONRF2	1.02611	0.000546832
ENSG00000111452	ADGRD1	1.02483	8.28736e-06
ENSG00000170323	FABP4	1.0227	0.00031548
ENSG00000186340	THBS2	1.02252	3.9721e-06
ENSG00000152377	SPOCK1	1.021	8.73889e-05
ENSG00000179083	FAM133A	1.01916	0.000116412
ENSG00000137673	MMP7	1.01651	0.0108501
ENSG00000128573	FOXP2	1.01528	1.88301e-05
ENSG00000152137	HSPB8	1.01431	1.24125e-05
ENSG00000154258	ABCA9	1.01314	1.2853e-06
ENSG00000266524	GDF10	1.01148	0.000239346
ENSG00000249158	PCDHA11	1.01018	0.000115451
ENSG00000239389	PCDHA13	1.00968	7.4726e-05
ENSG00000021645	NRXN3	1.00911	0.000116412
ENSG00000077274	CAPN6	1.00877	0.00879571
ENSG00000176399	DMRTA1	1.00821	0.000346236
ENSG00000154553	PDLIM3	1.0082	1.73921e-06
ENSG00000106018	VIPR2	1.00739	0.000113901
ENSG00000129596	CDO1	1.00623	1.30773e-05
ENSG00000131016	AKAP12	1.00604	1.08671e-06
ENSG00000166407	LMO1	1.00575	0.000821972
ENSG00000144857	BOC	1.0053	4.11231e-06
ENSG00000107984	DKK1	1.0051	0.0456051
ENSG00000172915	NBEA	1.00455	7.07063e-06
ENSG00000172935	MRGPRF	1.00417	7.26808e-06
ENSG00000113209	PCDHB5	1.00132	3.9721e-06
ENSG00000049540	ELN	1.00085	2.52862e-06
ENSG00000065534	MYLK	1	1.09755e-05
ENSG00000134216	CHIA	-1.0397	0.0129234
ENSG00000100078	PLA2G3	-1.07037	0.00173559
