# Supplementary material for: Comprehensive Analysis of an Individualized Immune-Related lncRNA Pair Signature in Gastric Cancer
Source: Front Cell Dev Biol. 2022 Feb 22;10:805623. doi: 10.3389/fcell.2022.805623 (PMC8902466; doi:10.3389/fcell.2022.805623)
Supplement: Supplementary file 4 [file Table15.xlsx]

## Sheet: Supplementary Table S15
Supplementary Table S15. Detailed information of the candidate drugs identified by the Connectivity Map (CMap) database
Type	ID	Name	mean	n	enrichment	p	specificity	percent non-null	mechanism of action (MOA)
cp	BRD-A36471396	biperiden	-0.597	5	-0.807	0.00062	0.0272	100	Acetylcholine receptor antagonist
cp	BRD-K29173907	isoflupredone	-0.769	3	-0.926	0.00064	0.0333	100	Glucocorticoid receptor agonist
cp	BRD-A18917088	estradiol	-0.13	37	-0.319	0.00082	0.0784	54	Contraceptive agent
cp	BRD-A87606379	nadolol	-0.649	4	-0.836	0.00125	0.0461	100	Adrenergic receptor antagonist
cp	BRD-A79981887	midodrine	-0.493	5	-0.763	0.0014	0.0376	100	Adrenergic receptor agonist
cp	BRD-K34415467	trimethobenzamide	-0.59	5	-0.756	0.0016	0.0201	100	Histamine receptor antagonist
cp	BRD-K52020312	metronidazole	-0.492	5	-0.743	0.00214	0.0138	100	DNA inhibitor
cp	BRD-K88871508	lisuride	-0.552	5	-0.742	0.00224	0.0656	100	Dopamine receptor agonist
cp	BRD-K88568253	iproniazid	-0.448	5	-0.738	0.00254	0.0075	100	Monoamine oxidase inhibitor
cp	BRD-A38749782	fludrocortisone	-0.411	8	-0.598	0.00303	0.1268	87	Glucocorticoid receptor agonist
cp	BRD-K63874012	thioperamide	-0.487	5	-0.726	0.00332	0.0075	100	Histamine receptor antagonist
cp	BRD-K08806317	timolol	-0.538	4	-0.788	0.00406	0.0224	100	Adrenergic receptor antagonist
cp	BRD-K62363391	dapsone	-0.464	5	-0.713	0.00421	0.0076	80	Bacterial antifolate
cp	BRD-K47278471	diphenhydramine	-0.49	5	-0.702	0.00511	0.0444	80	Histamine receptor antagonist
cp	BRD-K59037100	oxybenzone	-0.474	4	-0.768	0.00579	0.0141	100	Lipase inhibitor
cp	BRD-K01095011	finasteride	-0.449	6	-0.637	0.00667	0.1342	83	5-alpha reductase inhibitor
cp	BRD-K40902647	vincamine	-0.327	6	-0.635	0.00695	0.0529	66	Adrenergic receptor antagonist
cp	BRD-A96255180	ribavirin	-0.537	4	-0.752	0.00762	0.0461	100	Antiviral
cp	BRD-K43797669	genistein	-0.198	17	-0.388	0.00843	0.2143	58	Tyrosine kinase inhibitor
cp	BRD-K67847053	guanabenz	-0.469	5	-0.675	0.00845	0.0692	80	Adrenergic receptor agonist
cp	BRD-K14693417	cinchonine	-0.477	4	-0.744	0.00851	0.0803	100	P-glycoprotein inhibitor
cp	BRD-A22256192	terazosin	-0.475	4	-0.731	0.01058	0.0597	100	Adrenergic receptor antagonist
cp	BRD-K50417881	eticlopride	-0.444	4	-0.725	0.01166	0.0227	100	Dopamine receptor antagonist
cp	BRD-K70330367	amantadine	-0.521	4	-0.722	0.01211	0.0588	100	Glutamate receptor antagonist
cp	BRD-K47869605	podophyllotoxin	-0.456	4	-0.717	0.01303	0.1471	75	Microtubule inhibitor
cp	BRD-A94669766	naringenin	-0.458	4	-0.715	0.01337	0.0726	75	Aromatase inhibitor
cp	BRD-K26548821	quinpirole	-0.395	4	-0.714	0.01353	0.0222	75	Dopamine receptor agonist
cp	BRD-K45330754	diethylstilbestrol	-0.362	6	-0.582	0.01855	0.082	83	Estrogen receptor agonist
cp	BRD-K57569181	pentoxifylline	-0.394	5	-0.615	0.02323	0.1045	80	Phosphodiesterase inhibitor
cp	BRD-K03981224	ethisterone	-0.261	6	-0.555	0.02952	0.0382	83	Progestogen hormone
cp	BRD-A87719232	naproxen	-0.265	9	-0.459	0.02995	0.0915	66	Cyclooxygenase inhibitor
cp	BRD-A15493168	tetracycline	-0.417	5	-0.593	0.03248	0.0943	80	Bacterial 30S ribosomal subunit inhibitor
cp	BRD-K59256312	gabexate	-0.453	4	-0.646	0.03728	0.1688	75	Serine protease inhibitor
cp	BRD-K37848908	ceforanide	-0.391	4	-0.641	0.03975	0.0719	75	Penicillin binding protein inhibitor
cp	BRD-A45664787	iloprost	-0.44	3	-0.732	0.03992	0.0875	100	Platelet aggregation inhibitor
cp	BRD-K35559145	levomepromazine	-0.417	4	-0.64	0.04032	0.1402	75	Dopamine receptor antagonist
cp	BRD-A44090213	indoprofen	-0.347	4	-0.633	0.04424	0.12	75	Cyclooxygenase inhibitor
cp	BRD-A42167015	carteolol	-0.351	4	-0.633	0.04434	0.0888	50	Adrenergic receptor antagonist
cp	BRD-K80348542	cephaeline	-0.231	5	-0.569	0.045	0.5121	60	Protein synthesis inhibitor
cp	BRD-A97701745	pindolol	-0.324	5	-0.564	0.04806	0.0548	80	Adrenergic receptor antagonist
cp	BRD-K11717138	benzbromarone	-0.258	3	-0.713	0.04837	0.1195	66	Chloride channel blocker
