# Supplementary material for: Comprehensive Analysis of an Individualized Immune-Related lncRNA Pair Signature in Gastric Cancer
Source: Front Cell Dev Biol. 2022 Feb 22;10:805623. doi: 10.3389/fcell.2022.805623 (PMC8902466; doi:10.3389/fcell.2022.805623)
Supplement: Supplementary file 5 [file Table11.xlsx]

## Sheet: Supplementary Table S11
Supplementary Table S11. KEGG enrichment of the significantly up-regulated genes in the high-risk group of the TCGA cohort
ID	Description	GeneRatio	BgRatio	pvalue	p.adjust	qvalue	geneID	Count
hsa04024	cAMP signaling pathway	9/70	219/8093	0.000102302	0.00966082	0.00825333	ATP1A2/PTGER3/MYL9/VIPR2/VIP/NPY1R/ADCY5/CHRM2/PLN	9
hsa04270	Vascular smooth muscle contraction	7/70	133/8093	0.000140012	0.00966082	0.00825333	MYLK/MYL9/MYH11/AGTR1/KCNMA1/ACTG2/ADCY5	7
hsa04022	cGMP-PKG signaling pathway	7/70	167/8093	0.000564638	0.0221895	0.0189567	ATP1A2/MYLK/MYL9/AGTR1/KCNMA1/ADCY5/PLN	7
hsa04080	Neuroactive ligand-receptor interaction	10/70	341/8093	0.000643173	0.0221895	0.0189567	TAC1/PTGER3/VIPR2/CNR1/GRP/AGTR1/VIP/NPY1R/CHRM2/PENK	10
hsa05144	Malaria	4/70	50/8093	0.000875804	0.0241722	0.0206505	COMP/THBS4/THBS2/ACKR1	4
hsa04350	TGF-beta signaling pathway	5/70	94/8093	0.0012675	0.0247617	0.0211542	BMPR1B/GDF6/GREM1/GREM2/RGMA	5
hsa05414	Dilated cardiomyopathy	5/70	96/8093	0.00139276	0.0247617	0.0211542	CACNG4/SGCA/ADCY5/DES/PLN	5
hsa04923	Regulation of lipolysis in adipocytes	4/70	57/8093	0.00143546	0.0247617	0.0211542	PTGER3/NPY1R/FABP4/ADCY5	4
hsa04514	Cell adhesion molecules	6/70	149/8093	0.00175118	0.0250038	0.021361	CNTN1/NRXN3/CLDN10/CADM3/NLGN1/CLDN6	6
hsa04261	Adrenergic signaling in cardiomyocytes	6/70	150/8093	0.00181187	0.0250038	0.021361	ATP1A2/CACNG4/SCN7A/AGTR1/ADCY5/PLN	6
hsa04310	Wnt signaling pathway	6/70	166/8093	0.00301721	0.0378522	0.0323375	SFRP1/SFRP4/DKK1/MMP7/SFRP2/RSPO3	6
