# Supplementary material for: Comprehensive Analysis of an Individualized Immune-Related lncRNA Pair Signature in Gastric Cancer
Source: Front Cell Dev Biol. 2022 Feb 22;10:805623. doi: 10.3389/fcell.2022.805623 (PMC8902466; doi:10.3389/fcell.2022.805623)
Supplement: Supplementary file 6 [file Table4.xlsx]

## Sheet: Supplementary Table S4
Supplementary Table S4. Univariate Cox analysis identified 44 OS-related IRLPs
IRLPs	HR	95% CI	p value
MIR29B2CHG|ADAMTS9-AS2	0.4554	0.3219-0.6444	0
LINC02610|BANCR	1.7608	1.2741-2.4334	0.0006
SH3PXD2A-AS1|AC087521.1	0.5188	0.3523-0.7639	0.0009
AC107021.2|LINC02097	2.1492	1.3658-3.3818	0.0009
RBMS3-AS3|LINC00702	0.495	0.3196-0.7665	0.0016
AC104825.1|AP001528.1	0.5632	0.3937-0.8057	0.0017
AC010207.1|LINC01644	1.6837	1.2074-2.3479	0.0021
LINC01554|BVES-AS1	0.5969	0.429-0.8307	0.0022
CCDC13-AS1|AC106881.1	0.5895	0.4195-0.8284	0.0023
LIFR-AS1|AC012313.5	1.7589	1.2218-2.5321	0.0024
AC073130.1|BANCR	1.6946	1.2053-2.3824	0.0024
AL135960.1|TRHDE-AS1	0.5737	0.3992-0.8245	0.0027
LINC01554|AC018647.1	0.5942	0.4228-0.8351	0.0027
CCDC13-AS1|LINC01018	0.6125	0.4442-0.8447	0.0028
LSAMP-AS1|LINC01775	1.6379	1.1844-2.2649	0.0028
CCDC13-AS1|TMEM132D-AS1	0.6019	0.4315-0.8398	0.0028
SUGCT-AS1|SETBP1-DT	0.5811	0.4056-0.8326	0.0031
LINC01018|AP000802.1	1.647	1.1782-2.3022	0.0035
NR2F2-AS1|PICART1	1.802	1.2131-2.677	0.0035
MIR4435-2HG|LINC00511	1.692	1.1892-2.4073	0.0035
AL109659.2|AC009549.1	0.6225	0.4514-0.8585	0.0038
LINC01018|AP004609.1	1.6065	1.1567-2.2311	0.0047
CADM3-AS1|AL731567.1	1.5894	1.1522-2.1925	0.0048
FGF14-AS2|LINC01842	1.5845	1.1485-2.1859	0.0051
TRHDE-AS1|FAM182A	1.5843	1.1481-2.1862	0.0051
AC092667.1|THRA1/BTR	1.6071	1.1488-2.2482	0.0056
CCDC13-AS1|LINC00472	0.5674	0.3777-0.8523	0.0063
PSMG3-AS1|AL354707.1	1.5941	1.1409-2.2273	0.0063
ITPR1-DT|LINC02544	0.6309	0.4529-0.879	0.0065
CARMN|OGFRP1	1.5594	1.1314-2.1494	0.0066
LINC00574|ITGB1-DT	0.6428	0.4657-0.8874	0.0072
AC107021.2|PICART1	1.6975	1.1531-2.499	0.0073
LINC00702|LRRK2-DT	1.8175	1.1731-2.8157	0.0075
LINC01165|LINC02097	1.6156	1.1326-2.3047	0.0081
CCDC13-AS1|AL161630.1	0.6309	0.4481-0.8883	0.0083
LINC01018|LINC02097	1.5467	1.1187-2.1383	0.0083
AC005165.1|AC022784.1	1.6032	1.1274-2.2796	0.0086
AC013726.1|INHBA-AS1	0.6487	0.4698-0.8957	0.0086
CCDC13-AS1|AC012409.1	0.6465	0.4665-0.8959	0.0088
CADM3-AS1|LINC01842	1.5395	1.1143-2.127	0.0089
CARMN|MIAT	1.5539	1.1163-2.1633	0.009
AC018647.1|LINC02097	1.5368	1.1128-2.1224	0.0091
ITPR1-DT|AC107021.2	0.6452	0.4632-0.8986	0.0095
SLC25A21-AS1|LINC01588	1.7101	1.1387-2.5684	0.0097
OS: overall survival; IRLPs: immune-related lncRNA pairs; HR: hazard ratio; CI: confidence interval
