# Supplementary material for: Comprehensive Analysis of an Individualized Immune-Related lncRNA Pair Signature in Gastric Cancer
Source: Front Cell Dev Biol. 2022 Feb 22;10:805623. doi: 10.3389/fcell.2022.805623 (PMC8902466; doi:10.3389/fcell.2022.805623)
Supplement: Supplementary file 7 [file Table10.xlsx]

## Sheet: Supplementary Table S10
Supplementary Table S10. GO annotations of the significantly up-regulated genes in the high-risk group of the TCGA cohort
ID	ONTOLOGY	Description	GeneRatio	BgRatio	pvalue	p.adjust	qvalue	geneID	Count
GO:0003012	BP	muscle system process	23/152	467/18866	3.53667e-12	8.66131e-09	6.87231e-09	HSPB6/ATP1A2/MYOC/PTGER3/MYLK/MYL9/COMP/SGCA/KCNA1/CASQ2/CNN1/MYH11/DTNA/SCN7A/KCNMA1/ACTG2/LMOD1/HAND2/PI16/DES/CHRM2/SYNM/PLN	23
GO:0006936	BP	muscle contraction	20/152	362/18866	1.3059e-11	1.59907e-08	1.26878e-08	HSPB6/ATP1A2/PTGER3/MYLK/MYL9/COMP/SGCA/KCNA1/CASQ2/CNN1/MYH11/DTNA/SCN7A/KCNMA1/ACTG2/LMOD1/DES/CHRM2/SYNM/PLN	20
GO:0030509	BP	BMP signaling pathway	13/152	155/18866	3.83724e-10	3.13247e-07	2.48546e-07	CHRDL1/SFRP1/COMP/SFRP4/DKK1/BMPR1B/SFRP2/GPC3/GDF6/RBPMS2/GREM1/GREM2/RGMA	13
GO:0071772	BP	response to BMP	13/152	168/18866	1.04164e-09	5.10193e-07	4.04812e-07	CHRDL1/SFRP1/COMP/SFRP4/DKK1/BMPR1B/SFRP2/GPC3/GDF6/RBPMS2/GREM1/GREM2/RGMA	13
GO:0071773	BP	cellular response to BMP stimulus	13/152	168/18866	1.04164e-09	5.10193e-07	4.04812e-07	CHRDL1/SFRP1/COMP/SFRP4/DKK1/BMPR1B/SFRP2/GPC3/GDF6/RBPMS2/GREM1/GREM2/RGMA	13
GO:2000050	BP	regulation of non-canonical Wnt signaling pathway	6/152	23/18866	2.23317e-08	9.11505e-06	7.23234e-06	SFRP1/SFRP4/DKK1/SFRP2/RSPO3/GPC3	6
GO:0007178	BP	transmembrane receptor protein serine/threonine kinase signaling pathway	16/152	359/18866	3.47258e-08	1.21491e-05	9.63967e-06	CHRDL1/SFRP1/COMP/SFRP4/DKK1/CILP/BMPR1B/SFRP2/GPC3/GDF6/RBPMS2/GREM1/GREM2/RGMA/PEG10/GDF10	16
GO:0030510	BP	regulation of BMP signaling pathway	9/152	93/18866	6.0951e-08	1.86586e-05	1.48047e-05	CHRDL1/SFRP1/SFRP4/DKK1/SFRP2/GPC3/RBPMS2/GREM1/GREM2	9
GO:2000095	BP	regulation of Wnt signaling pathway, planar cell polarity pathway	5/152	15/18866	8.94263e-08	2.43339e-05	1.93077e-05	SFRP1/DKK1/SFRP2/RSPO3/GPC3	5
GO:0090092	BP	regulation of transmembrane receptor protein serine/threonine kinase signaling pathway	13/152	254/18866	1.46434e-07	3.58617e-05	2.84544e-05	CHRDL1/SFRP1/SFRP4/DKK1/CILP/SFRP2/GPC3/GDF6/RBPMS2/GREM1/GREM2/PEG10/GDF10	13
GO:0030514	BP	negative regulation of BMP signaling pathway	7/152	52/18866	1.89418e-07	4.21712e-05	3.34607e-05	CHRDL1/SFRP1/DKK1/SFRP2/RBPMS2/GREM1/GREM2	7
GO:0001503	BP	ossification	16/152	412/18866	2.28325e-07	4.65973e-05	3.69726e-05	TAC1/MYOC/CHRDL2/CHRDL1/SFRP1/COMP/DKK1/MGP/OMD/BMPR1B/SFRP2/GPC3/HAND2/GREM1/PENK/GDF10	16
GO:0090257	BP	regulation of muscle system process	12/152	256/18866	1.1418e-06	0.000211215	0.000167589	HSPB6/ATP1A2/MYL9/SGCA/KCNA1/CASQ2/CNN1/KCNMA1/HAND2/PI16/CHRM2/PLN	12
GO:0030278	BP	regulation of ossification	11/152	212/18866	1.20744e-06	0.000211215	0.000167589	TAC1/SFRP1/COMP/DKK1/MGP/OMD/BMPR1B/SFRP2/HAND2/GREM1/GDF10	11
GO:0090101	BP	negative regulation of transmembrane receptor protein serine/threonine kinase signaling pathway	9/152	133/18866	1.31217e-06	0.000214234	0.000169984	CHRDL1/SFRP1/DKK1/CILP/SFRP2/RBPMS2/GREM1/GREM2/PEG10	9
GO:0090288	BP	negative regulation of cellular response to growth factor stimulus	10/152	182/18866	2.24075e-06	0.000342975	0.000272133	NGFR/CHRDL1/SFRP1/DKK1/SLIT2/SFRP2/RBPMS2/GREM1/GREM2/PEG10	10
GO:2000052	BP	positive regulation of non-canonical Wnt signaling pathway	4/152	13/18866	2.73673e-06	0.0003836	0.000304367	SFRP1/DKK1/RSPO3/GPC3	4
GO:0006939	BP	smooth muscle contraction	8/152	109/18866	2.81944e-06	0.0003836	0.000304367	ATP1A2/PTGER3/MYLK/COMP/CNN1/MYH11/KCNMA1/CHRM2	8
GO:0090287	BP	regulation of cellular response to growth factor stimulus	12/152	310/18866	8.19832e-06	0.00105672	0.000838454	NGFR/CHRDL1/SFRP1/SFRP4/DKK1/SLIT2/SFRP2/GPC3/RBPMS2/GREM1/GREM2/PEG10	12
GO:0006937	BP	regulation of muscle contraction	9/152	173/18866	1.13631e-05	0.00139141	0.00110401	HSPB6/ATP1A2/MYL9/KCNA1/CASQ2/CNN1/KCNMA1/CHRM2/PLN	9
GO:0098742	BP	cell-cell adhesion via plasma-membrane adhesion molecules	11/152	277/18866	1.55878e-05	0.00181783	0.00144236	CDH19/PCDHB5/VSTM2L/CLDN10/PCDH10/CADM3/NLGN1/CLDN6/PCDHA13/PCDHA11/PCDHA12	11
GO:0007188	BP	adenylate cyclase-modulating G protein-coupled receptor signaling pathway	10/152	233/18866	1.97616e-05	0.00219982	0.00174545	PTGER3/VIPR2/ADGRD1/CNR1/AKAP12/VIP/NPY1R/ADCY5/CHRM2/PLN	10
GO:0045765	BP	regulation of angiogenesis	13/152	403/18866	2.38111e-05	0.00253536	0.00201168	HSPB6/NGFR/ISM1/SFRP1/MEOX2/THBS4/PTGIS/CYP1B1/AGTR1/SFRP2/GREM1/SEMA3E/THBS2	13
GO:0031032	BP	actomyosin structure organization	9/152	200/18866	3.58964e-05	0.00366293	0.00290635	TAC1/MYOC/ELN/SFRP1/CASQ2/CNN1/MYH11/PGM5/LMOD1	9
GO:0034329	BP	cell junction assembly	13/152	434/18866	5.11201e-05	0.00500772	0.00397338	MYOC/CDH19/SFRP1/DKK1/PCDHB5/FLNC/CLDN10/GREM1/NLGN1/LRRN1/CLDN6/THBS2/APOD	13
GO:0007187	BP	G protein-coupled receptor signaling pathway, coupled to cyclic nucleotide second messenger	10/152	263/18866	5.52727e-05	0.00520626	0.00413091	PTGER3/VIPR2/ADGRD1/CNR1/AKAP12/VIP/NPY1R/ADCY5/CHRM2/PLN	10
GO:1904338	BP	regulation of dopaminergic neuron differentiation	3/152	10/18866	5.90307e-05	0.00532431	0.00422457	SFRP1/DKK1/SFRP2	3
GO:0055078	BP	sodium ion homeostasis	5/152	52/18866	6.08741e-05	0.00532431	0.00422457	TAC1/ATP1A2/C7/SCN7A/AGTR1	5
GO:1901342	BP	regulation of vasculature development	13/152	444/18866	6.44303e-05	0.00534057	0.00423747	HSPB6/NGFR/ISM1/SFRP1/MEOX2/THBS4/PTGIS/CYP1B1/AGTR1/SFRP2/GREM1/SEMA3E/THBS2	13
GO:0007156	BP	homophilic cell adhesion via plasma membrane adhesion molecules	8/152	168/18866	6.61416e-05	0.00534057	0.00423747	CDH19/PCDHB5/VSTM2L/PCDH10/CADM3/PCDHA13/PCDHA11/PCDHA12	8
GO:0010810	BP	regulation of cell-substrate adhesion	9/152	217/18866	6.76022e-05	0.00534057	0.00423747	MYOC/FBLN1/CCDC80/SFRP1/COL8A1/SPOCK1/GREM1/SEMA3E/APOD	9
GO:0042692	BP	muscle cell differentiation	12/152	390/18866	7.77318e-05	0.00594891	0.00472016	COMP/DKK1/SMYD1/CASQ2/FLNC/MYH11/BOC/PGM5/LMOD1/PI16/RBPMS2/GREM1	12
GO:0030198	BP	extracellular matrix organization	12/152	395/18866	8.77019e-05	0.0064699	0.00513354	ELN/FBLN1/CCDC80/COMP/COL10A1/MYH11/MMP7/CYP1B1/COL8A1/SFRP2/GREM1/MFAP5	12
GO:0043062	BP	extracellular structure organization	12/152	396/18866	8.9823e-05	0.0064699	0.00513354	ELN/FBLN1/CCDC80/COMP/COL10A1/MYH11/MMP7/CYP1B1/COL8A1/SFRP2/GREM1/MFAP5	12
GO:0042340	BP	keratan sulfate catabolic process	3/152	12/18866	0.000106948	0.00736922	0.00584711	OGN/OMD/PRELP	3
GO:0048736	BP	appendage development	8/152	181/18866	0.000111336	0.00736922	0.00584711	COMP/MEOX2/DKK1/BMPR1B/SFRP2/GPC3/HAND2/GREM1	8
GO:0060173	BP	limb development	8/152	181/18866	0.000111336	0.00736922	0.00584711	COMP/MEOX2/DKK1/BMPR1B/SFRP2/GPC3/HAND2/GREM1	8
GO:0060537	BP	muscle tissue development	12/152	409/18866	0.000121692	0.00784273	0.00622281	ELN/MYLK/MEOX2/DKK1/SMYD1/FOXP2/MYH11/JPH2/PGM5/PI16/GREM1/PLN	12
GO:0051146	BP	striated muscle cell differentiation	10/152	295/18866	0.000142704	0.00896109	0.00711017	COMP/DKK1/SMYD1/CASQ2/FLNC/MYH11/PGM5/LMOD1/PI16/GREM1	10
GO:0051480	BP	regulation of cytosolic calcium ion concentration	11/152	357/18866	0.000153555	0.00940141	0.00745955	TAC1/ATP1A2/PTGER3/CNR1/CASQ2/FAM155B/AGTR1/JPH2/CALB2/ADCY5/PLN	11
GO:0043279	BP	response to alkaloid	6/152	104/18866	0.000196364	0.011469	0.00910009	TAC1/CACNG4/BCHE/CNR1/CASQ2/PENK	6
GO:0051216	BP	cartilage development	8/152	197/18866	0.000199357	0.011469	0.00910009	CHRDL2/COMP/MGP/BMPR1B/SFRP2/GDF6/HAND2/GREM1	8
GO:0007218	BP	neuropeptide signaling pathway	6/152	106/18866	0.000217871	0.011469	0.00910009	TAC1/PCSK1N/GRP/NPY1R/CARTPT/PENK	6
GO:0019233	BP	sensory perception of pain	6/152	106/18866	0.000217871	0.011469	0.00910009	TAC1/KCNA1/CNR1/VIP/NPY1R/PENK	6
GO:0010812	BP	negative regulation of cell-substrate adhesion	5/152	68/18866	0.000220173	0.011469	0.00910009	MYOC/FBLN1/SPOCK1/SEMA3E/APOD	5
GO:1901888	BP	regulation of cell junction assembly	8/152	200/18866	0.000220954	0.011469	0.00910009	MYOC/SFRP1/DKK1/GREM1/NLGN1/LRRN1/THBS2/APOD	8
GO:2000027	BP	regulation of animal organ morphogenesis	9/152	254/18866	0.000222245	0.011469	0.00910009	NGFR/SFRP1/DKK1/FOXP2/SFRP2/RSPO3/GPC3/HAND2/GREM1	9
GO:0035567	BP	non-canonical Wnt signaling pathway	7/152	151/18866	0.000224791	0.011469	0.00910009	MYOC/SFRP1/SFRP4/DKK1/SFRP2/RSPO3/GPC3	7
GO:0048662	BP	negative regulation of smooth muscle cell proliferation	5/152	69/18866	0.000235847	0.0117875	0.00935281	VIPR2/OGN/CNN1/VIP/APOD	5
GO:0010977	BP	negative regulation of neuron projection development	7/152	154/18866	0.000253567	0.012214	0.00969118	NGFR/DKK1/SLIT2/SPOCK1/NLGN1/SEMA3E/RGMA	7
GO:0042391	BP	regulation of membrane potential	12/152	443/18866	0.000254354	0.012214	0.00969118	TAC1/ATP1A2/MYOC/CACNG4/FGF14/KCNA1/CNR1/CASQ2/SCN7A/KCNMA1/NLGN1/PLN	12
GO:0007204	BP	positive regulation of cytosolic calcium ion concentration	10/152	322/18866	0.000288655	0.0132758	0.0105336	TAC1/ATP1A2/PTGER3/CNR1/CASQ2/FAM155B/AGTR1/JPH2/ADCY5/PLN	10
GO:0051966	BP	regulation of synaptic transmission, glutamatergic	5/152	73/18866	0.00030718	0.0132758	0.0105336	ATP1A2/CACNG4/DKK1/CNR1/NLGN1	5
GO:0050804	BP	modulation of chemical synaptic transmission	12/152	454/18866	0.000317719	0.0132758	0.0105336	TAC1/ATP1A2/CACNG4/FGF14/DKK1/BCHE/CNR1/AKAP12/NLGN1/NPTX1/CALB2/CHRM2	12
GO:0007158	BP	neuron cell-cell adhesion	3/152	17/18866	0.000320927	0.0132758	0.0105336	NRXN3/ASTN1/NLGN1	3
GO:0046851	BP	negative regulation of bone remodeling	3/152	17/18866	0.000320927	0.0132758	0.0105336	SFRP1/CARTPT/GREM1	3
GO:1904948	BP	midbrain dopaminergic neuron differentiation	3/152	17/18866	0.000320927	0.0132758	0.0105336	SFRP1/DKK1/SFRP2	3
GO:0014706	BP	striated muscle tissue development	11/152	389/18866	0.000321172	0.0132758	0.0105336	ELN/MEOX2/DKK1/SMYD1/FOXP2/MYH11/JPH2/PGM5/PI16/GREM1/PLN	11
GO:0099177	BP	regulation of trans-synaptic signaling	12/152	455/18866	0.000324092	0.0132758	0.0105336	TAC1/ATP1A2/CACNG4/FGF14/DKK1/BCHE/CNR1/AKAP12/NLGN1/NPTX1/CALB2/CHRM2	12
GO:0007618	BP	mating	4/152	41/18866	0.000325253	0.0132758	0.0105336	TAC1/CNR1/VIP/DMRTA1	4
GO:0030282	BP	bone mineralization	6/152	117/18866	0.000371534	0.0149162	0.0118352	COMP/MGP/OMD/BMPR1B/GPC3/GREM1	6
GO:0030500	BP	regulation of bone mineralization	5/152	77/18866	0.000393779	0.0155543	0.0123415	COMP/MGP/OMD/BMPR1B/GREM1	5
GO:0055002	BP	striated muscle cell development	7/152	169/18866	0.000445222	0.0173071	0.0137323	COMP/CASQ2/FLNC/MYH11/PGM5/LMOD1/PI16	7
GO:0007517	BP	muscle organ development	11/152	407/18866	0.000469958	0.0179833	0.0142688	ELN/MYLK/MEOX2/DKK1/SGCA/SMYD1/FOXP2/TAGLN/JPH2/PI16/GREM1	11
GO:0048660	BP	regulation of smooth muscle cell proliferation	7/152	173/18866	0.000512139	0.0192958	0.0153103	ELN/VIPR2/OGN/CNN1/VIP/RBPMS2/APOD	7
GO:0007620	BP	copulation	3/152	20/18866	0.000528571	0.0196132	0.0155621	TAC1/CNR1/VIP	3
GO:0048659	BP	smooth muscle cell proliferation	7/152	175/18866	0.000548477	0.020048	0.0159071	ELN/VIPR2/OGN/CNN1/VIP/RBPMS2/APOD	7
GO:0001649	BP	osteoblast differentiation	8/152	231/18866	0.000578867	0.0208477	0.0165416	MYOC/SFRP1/BMPR1B/SFRP2/HAND2/GREM1/PENK/GDF10	8
GO:0030279	BP	negative regulation of ossification	5/152	84/18866	0.000588162	0.0208755	0.0165636	SFRP1/DKK1/HAND2/GREM1/GDF10	5
GO:0110110	BP	positive regulation of animal organ morphogenesis	5/152	85/18866	0.000620912	0.021723	0.0172361	NGFR/DKK1/FOXP2/HAND2/GREM1	5
GO:0031589	BP	cell-substrate adhesion	10/152	359/18866	0.000675364	0.0230316	0.0182744	MYOC/FBLN1/CCDC80/SFRP1/COL8A1/SPOCK1/GREM1/SEMA3E/APOD/ITGBL1	10
GO:0045667	BP	regulation of osteoblast differentiation	6/152	131/18866	0.000677124	0.0230316	0.0182744	SFRP1/BMPR1B/SFRP2/HAND2/GREM1/GDF10	6
GO:0034104	BP	negative regulation of tissue remodeling	3/152	22/18866	0.000705652	0.0233431	0.0185215	SFRP1/CARTPT/GREM1	3
GO:0071379	BP	cellular response to prostaglandin stimulus	3/152	22/18866	0.000705652	0.0233431	0.0185215	APOB/SFRP1/PRKAA2	3
GO:0055001	BP	muscle cell development	7/152	183/18866	0.000714876	0.0233431	0.0185215	COMP/CASQ2/FLNC/MYH11/PGM5/LMOD1/PI16	7
GO:2001257	BP	regulation of cation channel activity	7/152	185/18866	0.000762151	0.0243548	0.0193243	CACNG4/FGF14/KCNA1/CASQ2/JPH2/NLGN1/PLN	7
GO:1901019	BP	regulation of calcium ion transmembrane transporter activity	5/152	89/18866	0.000765749	0.0243548	0.0193243	ATP1A2/FGF14/CASQ2/JPH2/PLN	5
GO:1903522	BP	regulation of blood circulation	9/152	303/18866	0.000798145	0.0250597	0.0198836	TAC1/ATP1A2/CACNG4/CASQ2/AGTR1/HSPB7/DES/CHRM2/PLN	9
GO:0061138	BP	morphogenesis of a branching epithelium	7/152	187/18866	0.000811867	0.0251679	0.0199695	SFRP1/SLIT2/SFRP2/RSPO3/GPC3/GREM1/SEMA3E	7
GO:0031345	BP	negative regulation of cell projection organization	7/152	188/18866	0.000837669	0.0256077	0.0203184	NGFR/DKK1/SLIT2/SPOCK1/NLGN1/SEMA3E/RGMA	7
GO:0034103	BP	regulation of tissue remodeling	5/152	91/18866	0.000846968	0.0256077	0.0203184	SFRP1/THBS4/HAND2/CARTPT/GREM1	5
GO:0045668	BP	negative regulation of osteoblast differentiation	4/152	53/18866	0.000872672	0.0260631	0.0206797	SFRP1/HAND2/GREM1/GDF10	4
GO:0003018	BP	vascular process in circulatory system	7/152	190/18866	0.000891214	0.0262962	0.0208647	ATP1A2/COMP/AKAP12/AGTR1/SLIT2/VIP/KCNMA1	7
GO:0010881	BP	regulation of cardiac muscle contraction by regulation of the release of sequestered calcium ion	3/152	24/18866	0.000916549	0.0267218	0.0212024	ATP1A2/CASQ2/PLN	3
GO:0030199	BP	collagen fibril organization	4/152	55/18866	0.00100383	0.0289221	0.0229482	COMP/CYP1B1/SFRP2/GREM1	4
GO:0070167	BP	regulation of biomineral tissue development	5/152	95/18866	0.00102846	0.0289506	0.0229708	COMP/MGP/OMD/BMPR1B/GREM1	5
GO:0110149	BP	regulation of biomineralization	5/152	95/18866	0.00102846	0.0289506	0.0229708	COMP/MGP/OMD/BMPR1B/GREM1	5
GO:0002040	BP	sprouting angiogenesis	7/152	196/18866	0.00106822	0.0293342	0.0232752	NGFR/MEOX2/AGTR1/SLIT2/RSPO3/GREM1/SEMA3E	7
GO:0044273	BP	sulfur compound catabolic process	4/152	56/18866	0.00107434	0.0293342	0.0232752	OGN/OMD/CDO1/PRELP	4
GO:0035249	BP	synaptic transmission, glutamatergic	5/152	96/18866	0.00107802	0.0293342	0.0232752	ATP1A2/CACNG4/DKK1/CNR1/NLGN1	5
GO:0008016	BP	regulation of heart contraction	8/152	256/18866	0.00112672	0.0303224	0.0240593	TAC1/ATP1A2/CACNG4/CASQ2/HSPB7/DES/CHRM2/PLN	8
GO:0007612	BP	learning	6/152	145/18866	0.00114888	0.0305826	0.0242658	TAC1/ATP1A2/NRXN3/DKK1/BCHE/FOXP2	6
GO:0060314	BP	regulation of ryanodine-sensitive calcium-release channel activity	3/152	26/18866	0.00116358	0.030641	0.0243121	CASQ2/JPH2/PLN	3
GO:0010771	BP	negative regulation of cell morphogenesis involved in differentiation	5/152	98/18866	0.00118243	0.0307051	0.024363	NGFR/FBLN1/SLIT2/NLGN1/SEMA3E	5
GO:0006874	BP	cellular calcium ion homeostasis	11/152	456/18866	0.00119109	0.0307051	0.024363	TAC1/ATP1A2/PTGER3/CNR1/CASQ2/FAM155B/AGTR1/JPH2/CALB2/ADCY5/PLN	11
GO:0007189	BP	adenylate cyclase-activating G protein-coupled receptor signaling pathway	6/152	147/18866	0.00123283	0.0310826	0.0246625	PTGER3/ADGRD1/CNR1/VIP/ADCY5/PLN	6
GO:0001763	BP	morphogenesis of a branching structure	7/152	201/18866	0.00123588	0.0310826	0.0246625	SFRP1/SLIT2/SFRP2/RSPO3/GPC3/GREM1/SEMA3E	7
GO:0007611	BP	learning or memory	8/152	260/18866	0.00124381	0.0310826	0.0246625	TAC1/ATP1A2/NRXN3/DKK1/BCHE/CNR1/FOXP2/VIP	8
GO:0061448	BP	connective tissue development	8/152	262/18866	0.00130589	0.0323043	0.0256319	CHRDL2/COMP/MGP/BMPR1B/SFRP2/GDF6/HAND2/GREM1	8
GO:0035107	BP	appendage morphogenesis	6/152	150/18866	0.00136746	0.0331574	0.0263087	DKK1/BMPR1B/SFRP2/GPC3/HAND2/GREM1	6
GO:0035108	BP	limb morphogenesis	6/152	150/18866	0.00136746	0.0331574	0.0263087	DKK1/BMPR1B/SFRP2/GPC3/HAND2/GREM1	6
GO:0032412	BP	regulation of ion transmembrane transporter activity	8/152	265/18866	0.00140361	0.0335211	0.0265973	ATP1A2/CACNG4/FGF14/KCNA1/CASQ2/JPH2/NLGN1/PLN	8
GO:0060840	BP	artery development	5/152	102/18866	0.00141346	0.0335211	0.0265973	NGFR/MYLK/APOB/COMP/HAND2	5
GO:0035637	BP	multicellular organismal signaling	7/152	206/18866	0.00142352	0.0335211	0.0265973	ATP1A2/CACNG4/KCNA1/CASQ2/SCN7A/CARTPT/PLN	7
GO:0018146	BP	keratan sulfate biosynthetic process	3/152	28/18866	0.00144894	0.033554	0.0266234	OGN/OMD/PRELP	3
GO:0055074	BP	calcium ion homeostasis	11/152	468/18866	0.00146479	0.033554	0.0266234	TAC1/ATP1A2/PTGER3/CNR1/CASQ2/FAM155B/AGTR1/JPH2/CALB2/ADCY5/PLN	11
GO:1901890	BP	positive regulation of cell junction assembly	5/152	103/18866	0.00147608	0.033554	0.0266234	MYOC/SFRP1/NLGN1/LRRN1/THBS2	5
GO:0006027	BP	glycosaminoglycan catabolic process	4/152	61/18866	0.00147972	0.033554	0.0266234	OGN/OMD/GPC3/PRELP	4
GO:0007200	BP	phospholipase C-activating G protein-coupled receptor signaling pathway	5/152	104/18866	0.00154071	0.0346165	0.0274664	PTGER3/GRP/AGTR1/VIP/CHRM2	5
GO:0032233	BP	positive regulation of actin filament bundle assembly	4/152	62/18866	0.00157197	0.0346825	0.0275188	TAC1/MYOC/SFRP1/SYNPO2	4
GO:0060393	BP	regulation of pathway-restricted SMAD protein phosphorylation	4/152	62/18866	0.00157197	0.0346825	0.0275188	DKK1/GDF6/GREM1/GDF10	4
GO:0010882	BP	regulation of cardiac muscle contraction by calcium ion signaling	3/152	29/18866	0.00160664	0.03482	0.0276279	ATP1A2/CASQ2/PLN	3
GO:0045822	BP	negative regulation of heart contraction	3/152	29/18866	0.00160664	0.03482	0.0276279	TAC1/ATP1A2/PLN	3
GO:0051893	BP	regulation of focal adhesion assembly	4/152	63/18866	0.00166815	0.0353121	0.0280184	MYOC/SFRP1/GREM1/APOD	4
GO:0090109	BP	regulation of cell-substrate junction assembly	4/152	63/18866	0.00166815	0.0353121	0.0280184	MYOC/SFRP1/GREM1/APOD	4
GO:0032970	BP	regulation of actin filament-based process	10/152	405/18866	0.0016726	0.0353121	0.0280184	TAC1/ATP1A2/MYOC/ELN/SFRP1/SLIT2/LMOD1/SEMA3E/SYNPO2/PLN	10
GO:0043271	BP	negative regulation of ion transport	6/152	157/18866	0.00172517	0.0358047	0.0284092	ATP1A2/SFRP4/CNR1/CASQ2/VIP/PLN	6
GO:0051017	BP	actin filament bundle assembly	6/152	157/18866	0.00172517	0.0358047	0.0284092	TAC1/MYOC/ELN/SFRP1/FMN2/SYNPO2	6
GO:0022898	BP	regulation of transmembrane transporter activity	8/152	276/18866	0.00181277	0.0364793	0.0289445	ATP1A2/CACNG4/FGF14/KCNA1/CASQ2/JPH2/NLGN1/PLN	8
GO:0002062	BP	chondrocyte differentiation	5/152	108/18866	0.00182022	0.0364793	0.0289445	COMP/BMPR1B/SFRP2/GDF6/GREM1	5
GO:0060071	BP	Wnt signaling pathway, planar cell polarity pathway	5/152	108/18866	0.00182022	0.0364793	0.0289445	SFRP1/DKK1/SFRP2/RSPO3/GPC3	5
GO:0055067	BP	monovalent inorganic cation homeostasis	6/152	159/18866	0.00183935	0.0364793	0.0289445	TAC1/ATP1A2/C7/SCN7A/AGTR1/KCNMA1	6
GO:0006940	BP	regulation of smooth muscle contraction	4/152	65/18866	0.00187264	0.0364793	0.0289445	ATP1A2/CNN1/KCNMA1/CHRM2	4
GO:0060389	BP	pathway-restricted SMAD protein phosphorylation	4/152	65/18866	0.00187264	0.0364793	0.0289445	DKK1/GDF6/GREM1/GDF10	4
GO:0010721	BP	negative regulation of cell development	9/152	343/18866	0.00188483	0.0364793	0.0289445	NGFR/FBLN1/DKK1/SLIT2/SPOCK1/PI16/NLGN1/SEMA3E/RGMA	9
GO:0002675	BP	positive regulation of acute inflammatory response	3/152	31/18866	0.0019533	0.0364793	0.0289445	TAC1/PTGER3/CNR1	3
GO:0010644	BP	cell communication by electrical coupling	3/152	31/18866	0.0019533	0.0364793	0.0289445	ATP1A2/KCNA1/CASQ2	3
GO:0014072	BP	response to isoquinoline alkaloid	3/152	31/18866	0.0019533	0.0364793	0.0289445	TAC1/CNR1/PENK	3
GO:0043278	BP	response to morphine	3/152	31/18866	0.0019533	0.0364793	0.0289445	TAC1/CNR1/PENK	3
GO:0090075	BP	relaxation of muscle	3/152	31/18866	0.0019533	0.0364793	0.0289445	ATP1A2/KCNMA1/PLN	3
GO:0061572	BP	actin filament bundle organization	6/152	161/18866	0.00195918	0.0364793	0.0289445	TAC1/MYOC/ELN/SFRP1/FMN2/SYNPO2	6
GO:0090175	BP	regulation of establishment of planar polarity	5/152	110/18866	0.00197311	0.0364793	0.0289445	SFRP1/DKK1/SFRP2/RSPO3/GPC3	5
GO:0150116	BP	regulation of cell-substrate junction organization	4/152	66/18866	0.00198112	0.0364793	0.0289445	MYOC/SFRP1/GREM1/APOD	4
GO:0030178	BP	negative regulation of Wnt signaling pathway	7/152	219/18866	0.0020164	0.036852	0.0292402	SFRP1/SFRP4/DKK1/BARX1/SFRP2/GPC3/GREM1	7
GO:0031214	BP	biomineral tissue development	6/152	163/18866	0.00208482	0.0371585	0.0294834	COMP/MGP/OMD/BMPR1B/GPC3/GREM1	6
GO:0110148	BP	biomineralization	6/152	163/18866	0.00208482	0.0371585	0.0294834	COMP/MGP/OMD/BMPR1B/GPC3/GREM1	6
GO:0006026	BP	aminoglycan catabolic process	4/152	67/18866	0.00209387	0.0371585	0.0294834	OGN/OMD/GPC3/PRELP	4
GO:0030239	BP	myofibril assembly	4/152	67/18866	0.00209387	0.0371585	0.0294834	CASQ2/MYH11/PGM5/LMOD1	4
GO:0002063	BP	chondrocyte development	3/152	32/18866	0.00214272	0.0372165	0.0295294	COMP/BMPR1B/SFRP2	3
GO:0010880	BP	regulation of release of sequestered calcium ion into cytosol by sarcoplasmic reticulum	3/152	32/18866	0.00214272	0.0372165	0.0295294	ATP1A2/CASQ2/PLN	3
GO:0034694	BP	response to prostaglandin	3/152	32/18866	0.00214272	0.0372165	0.0295294	APOB/SFRP1/PRKAA2	3
GO:0072503	BP	cellular divalent inorganic cation homeostasis	11/152	492/18866	0.00216775	0.037386	0.0296639	TAC1/ATP1A2/PTGER3/CNR1/CASQ2/FAM155B/AGTR1/JPH2/CALB2/ADCY5/PLN	11
GO:0060047	BP	heart contraction	8/152	287/18866	0.00231099	0.0395778	0.031403	TAC1/ATP1A2/CACNG4/CASQ2/HSPB7/DES/CHRM2/PLN	8
GO:0042339	BP	keratan sulfate metabolic process	3/152	33/18866	0.00234318	0.0396465	0.0314575	OGN/OMD/PRELP	3
GO:0045665	BP	negative regulation of neuron differentiation	7/152	225/18866	0.00234738	0.0396465	0.0314575	NGFR/DKK1/SLIT2/SPOCK1/NLGN1/SEMA3E/RGMA	7
GO:0003002	BP	regionalization	9/152	355/18866	0.00237695	0.0398709	0.0316355	SFRP1/MEOX2/DKK1/BARX1/BMPR1B/SFRP2/GPC3/GREM1/GREM2	9
GO:0001756	BP	somitogenesis	4/152	70/18866	0.00245859	0.0409597	0.0324995	SFRP1/MEOX2/DKK1/SFRP2	4
GO:0032409	BP	regulation of transporter activity	8/152	291/18866	0.00251671	0.0415483	0.0329665	ATP1A2/CACNG4/FGF14/KCNA1/CASQ2/JPH2/NLGN1/PLN	8
GO:0048705	BP	skeletal system morphogenesis	7/152	228/18866	0.00252785	0.0415483	0.0329665	SFRP1/COMP/SFRP4/MGP/BMPR1B/SFRP2/GREM1	7
GO:0019226	BP	transmission of nerve impulse	4/152	72/18866	0.00272464	0.043387	0.0344254	CACNG4/KCNA1/SCN7A/CARTPT	4
GO:0032228	BP	regulation of synaptic transmission, GABAergic	3/152	35/18866	0.00277803	0.043387	0.0344254	TAC1/CNR1/NLGN1	3
GO:1901020	BP	negative regulation of calcium ion transmembrane transporter activity	3/152	35/18866	0.00277803	0.043387	0.0344254	ATP1A2/CASQ2/PLN	3
GO:0001660	BP	fever generation	2/152	10/18866	0.00278144	0.043387	0.0344254	PTGER3/CNR1	2
GO:0035581	BP	sequestering of extracellular ligand from receptor	2/152	10/18866	0.00278144	0.043387	0.0344254	GREM1/GREM2	2
GO:0043084	BP	penile erection	2/152	10/18866	0.00278144	0.043387	0.0344254	CNR1/VIP	2
GO:0048262	BP	determination of dorsal/ventral asymmetry	2/152	10/18866	0.00278144	0.043387	0.0344254	GREM1/GREM2	2
GO:0060346	BP	bone trabecula formation	2/152	10/18866	0.00278144	0.043387	0.0344254	SFRP1/GREM1	2
GO:0003015	BP	heart process	8/152	297/18866	0.00285191	0.0442047	0.0350742	TAC1/ATP1A2/CACNG4/CASQ2/HSPB7/DES/CHRM2/PLN	8
GO:0010469	BP	regulation of signaling receptor activity	6/152	174/18866	0.00288793	0.0444814	0.0352938	CACNG4/DKK1/GREM1/NLGN1/NPTX1/GREM2	6
GO:0097305	BP	response to alcohol	7/152	234/18866	0.00292068	0.0447047	0.0354709	SFRP1/CNR1/CDO1/SLIT2/PRKAA2/ADCY5/PENK	7
GO:2001259	BP	positive regulation of cation channel activity	4/152	74/18866	0.00300978	0.0455459	0.0361384	CACNG4/FGF14/KCNA1/JPH2	4
GO:0014808	BP	release of sequestered calcium ion into cytosol by sarcoplasmic reticulum	3/152	36/18866	0.00301284	0.0455459	0.0361384	ATP1A2/CASQ2/PLN	3
GO:0050890	BP	cognition	8/152	302/18866	0.00315706	0.0471837	0.0374379	TAC1/ATP1A2/NRXN3/DKK1/BCHE/CNR1/FOXP2/VIP	8
GO:0048844	BP	artery morphogenesis	4/152	75/18866	0.00315971	0.0471837	0.0374379	MYLK/APOB/COMP/HAND2	4
GO:0048771	BP	tissue remodeling	6/152	178/18866	0.00323091	0.0473232	0.0375486	SFRP1/THBS4/RSPO3/HAND2/CARTPT/GREM1	6
GO:0010667	BP	negative regulation of cardiac muscle cell apoptotic process	3/152	37/18866	0.00325948	0.0473232	0.0375486	HSPB6/SFRP2/HAND2	3
GO:0071542	BP	dopaminergic neuron differentiation	3/152	37/18866	0.00325948	0.0473232	0.0375486	SFRP1/DKK1/SFRP2	3
GO:1903514	BP	release of sequestered calcium ion into cytosol by endoplasmic reticulum	3/152	37/18866	0.00325948	0.0473232	0.0375486	ATP1A2/CASQ2/PLN	3
GO:0033555	BP	multicellular organismal response to stress	4/152	76/18866	0.00331466	0.0473232	0.0375486	TAC1/ATP1A2/THBS4/PENK	4
GO:0001736	BP	establishment of planar polarity	5/152	124/18866	0.00331859	0.0473232	0.0375486	SFRP1/DKK1/SFRP2/RSPO3/GPC3	5
GO:0007164	BP	establishment of tissue polarity	5/152	124/18866	0.00331859	0.0473232	0.0375486	SFRP1/DKK1/SFRP2/RSPO3/GPC3	5
GO:0031652	BP	positive regulation of heat generation	2/152	11/18866	0.00338161	0.0473232	0.0375486	PTGER3/CNR1	2
GO:0098917	BP	retrograde trans-synaptic signaling	2/152	11/18866	0.00338161	0.0473232	0.0375486	CNR1/NLGN1	2
GO:1905902	BP	regulation of mesoderm formation	2/152	11/18866	0.00338161	0.0473232	0.0375486	DKK1/SFRP2	2
GO:2000035	BP	regulation of stem cell division	2/152	11/18866	0.00338161	0.0473232	0.0375486	SFRP2/NAP1L2	2
GO:0001952	BP	regulation of cell-matrix adhesion	5/152	125/18866	0.00343484	0.047795	0.0379229	MYOC/SFRP1/GREM1/SEMA3E/APOD	5
GO:1905330	BP	regulation of morphogenesis of an epithelium	6/152	181/18866	0.00350743	0.0484044	0.0384064	SFRP1/DKK1/SFRP2/RSPO3/GPC3/GREM1	6
GO:1903523	BP	negative regulation of blood circulation	3/152	38/18866	0.00351816	0.0484044	0.0384064	TAC1/ATP1A2/PLN	3
GO:0030326	BP	embryonic limb morphogenesis	5/152	127/18866	0.00367608	0.0497581	0.0394806	DKK1/SFRP2/GPC3/HAND2/GREM1	5
GO:0035113	BP	embryonic appendage morphogenesis	5/152	127/18866	0.00367608	0.0497581	0.0394806	DKK1/SFRP2/GPC3/HAND2/GREM1	5
GO:0033002	BP	muscle cell proliferation	7/152	244/18866	0.00367751	0.0497581	0.0394806	ELN/VIPR2/OGN/CNN1/VIP/RBPMS2/APOD	7
GO:0030177	BP	positive regulation of Wnt signaling pathway	6/152	183/18866	0.00370133	0.0498052	0.0395179	SFRP1/SFRP4/DKK1/SFRP2/RSPO3/GPC3	6
GO:0062023	CC	collagen-containing extracellular matrix	23/159	427/19559	7.12536e-13	1.67446e-10	1.32757e-10	MYOC/ELN/FBLN1/CCDC80/SFRP1/COMP/OGN/MGP/THBS4/ANGPTL1/COL10A1/OMD/CILP/COL8A1/SFRP2/GPC3/GREM1/SSC5D/THBS2/PRELP/MFAP5/SPON1/GDF10	23
GO:0043292	CC	contractile fiber	11/159	238/19559	4.0863e-06	0.000480141	0.000380671	MYL9/CASQ2/FLNC/MYH11/JPH2/PGM5/PDLIM3/LMOD1/SYNPO2/DES/SYNM	11
GO:0030018	CC	Z disc	8/159	128/19559	1.00117e-05	0.0007543	0.000598034	MYL9/CASQ2/FLNC/JPH2/PGM5/PDLIM3/SYNPO2/DES	8
GO:0042383	CC	sarcolemma	8/159	135/19559	1.47843e-05	0.0007543	0.000598034	ATP1A2/CACNG4/SGCA/FLNC/DTNA/PGM5/DES/SYNM	8
GO:0030016	CC	myofibril	10/159	227/19559	1.71846e-05	0.0007543	0.000598034	MYL9/CASQ2/FLNC/JPH2/PGM5/PDLIM3/LMOD1/SYNPO2/DES/SYNM	10
GO:0031674	CC	I band	8/159	140/19559	1.92587e-05	0.0007543	0.000598034	MYL9/CASQ2/FLNC/JPH2/PGM5/PDLIM3/SYNPO2/DES	8
GO:0016528	CC	sarcoplasm	6/159	80/19559	4.80345e-05	0.00148726	0.00117915	THBS4/CASQ2/FLNC/JPH2/SPOCK1/PLN	6
GO:0030017	CC	sarcomere	9/159	207/19559	5.063e-05	0.00148726	0.00117915	MYL9/CASQ2/FLNC/JPH2/PGM5/PDLIM3/LMOD1/SYNPO2/DES	9
GO:0005788	CC	endoplasmic reticulum lumen	10/159	308/19559	0.000218941	0.00491247	0.00389477	APOB/CHRDL1/BCHE/CASQ2/COL10A1/COL8A1/GPC3/PENK/F5/SPON1	10
GO:0001725	CC	stress fiber	5/159	68/19559	0.000229945	0.00491247	0.00389477	MYLK/MYL9/PGM5/PDLIM3/SYNPO2	5
GO:0097517	CC	contractile actin filament bundle	5/159	68/19559	0.000229945	0.00491247	0.00389477	MYLK/MYL9/PGM5/PDLIM3/SYNPO2	5
GO:0032432	CC	actin filament bundle	5/159	76/19559	0.000386834	0.00727272	0.00576606	MYLK/MYL9/PGM5/PDLIM3/SYNPO2	5
GO:0099240	CC	intrinsic component of synaptic membrane	7/159	166/19559	0.000423315	0.00727272	0.00576606	CNTN1/CACNG4/KCNA1/CNR1/CADM3/NLGN1/CHRM2	7
GO:0042641	CC	actomyosin	5/159	79/19559	0.000462772	0.00727272	0.00576606	MYLK/MYL9/PGM5/PDLIM3/SYNPO2	5
GO:0043034	CC	costamere	3/159	19/19559	0.000464216	0.00727272	0.00576606	FLNC/PGM5/SYNM	3
GO:0098889	CC	intrinsic component of presynaptic membrane	5/159	83/19559	0.000580859	0.00853136	0.00676395	CNTN1/KCNA1/CNR1/CADM3/CHRM2	5
GO:0005911	CC	cell-cell junction	12/159	493/19559	0.000721243	0.00997012	0.00790464	ATP1A2/NGFR/CDH19/SGCA/CLDN10/PGM5/PDLIM3/CADM3/CALB2/DES/SYNM/CLDN6	12
GO:0043202	CC	lysosomal lumen	5/159	96/19559	0.0011238	0.0146718	0.0116323	APOB/OGN/OMD/GPC3/PRELP	5
GO:0005604	CC	basement membrane	5/159	103/19559	0.00153805	0.0190232	0.0150823	FBLN1/CCDC80/THBS4/COL8A1/THBS2	5
GO:0099699	CC	integral component of synaptic membrane	6/159	154/19559	0.00164062	0.0192773	0.0152837	CACNG4/KCNA1/CNR1/CADM3/NLGN1/CHRM2	6
GO:0016529	CC	sarcoplasmic reticulum	4/159	71/19559	0.00267704	0.0299573	0.0237512	THBS4/CASQ2/JPH2/PLN	4
GO:0099056	CC	integral component of presynaptic membrane	4/159	74/19559	0.00311123	0.0329061	0.0260891	KCNA1/CNR1/CADM3/CHRM2	4
GO:0098936	CC	intrinsic component of postsynaptic membrane	5/159	122/19559	0.0032206	0.0329061	0.0260891	CNTN1/CACNG4/KCNA1/NLGN1/CHRM2	5
GO:0032280	CC	symmetric synapse	2/159	12/19559	0.00410855	0.0377612	0.0299383	CHRM2/PENK	2
GO:0098992	CC	neuronal dense core vesicle	2/159	12/19559	0.00410855	0.0377612	0.0299383	KIF1A/PENK	2
GO:0033017	CC	sarcoplasmic reticulum membrane	3/159	40/19559	0.00417784	0.0377612	0.0299383	CASQ2/JPH2/PLN	3
GO:0097060	CC	synaptic membrane	9/159	387/19559	0.00446992	0.0389049	0.0308451	CNTN1/CACNG4/KCNA1/CNR1/KCNMA1/CADM3/NLGN1/CALB2/CHRM2	9
GO:1902495	CC	transmembrane transporter complex	8/159	322/19559	0.00490963	0.0412059	0.0326694	ATP1A2/CACNG4/KCNA1/CASQ2/SCN7A/KCNMA1/NLGN1/PLN	8
GO:1990351	CC	transporter complex	8/159	330/19559	0.00567252	0.0459669	0.0364441	ATP1A2/CACNG4/KCNA1/CASQ2/SCN7A/KCNMA1/NLGN1/PLN	8
GO:0005859	CC	muscle myosin complex	2/159	15/19559	0.00643268	0.0487638	0.0386616	MYL9/MYH11	2
GO:0033268	CC	node of Ranvier	2/159	15/19559	0.00643268	0.0487638	0.0386616	MYOC/SPOCK1	2
GO:0005201	MF	extracellular matrix structural constituent	12/149	169/18352	1.33889e-08	1.94809e-06	1.75465e-06	ELN/FBLN1/COMP/OGN/MGP/COL10A1/CILP/COL8A1/THBS2/PRELP/MFAP5/SPON1	12
GO:0008201	MF	heparin binding	12/149	169/18352	1.33889e-08	1.94809e-06	1.75465e-06	APOB/CCDC80/SFRP1/COMP/THBS4/MMP7/SLIT2/RSPO3/PCOLCE2/GREM2/THBS2/PRELP	12
GO:0005539	MF	glycosaminoglycan binding	12/149	232/18352	4.32927e-07	4.19939e-05	3.78241e-05	APOB/CCDC80/SFRP1/COMP/THBS4/MMP7/SLIT2/RSPO3/PCOLCE2/GREM2/THBS2/PRELP	12
GO:1901681	MF	sulfur compound binding	12/149	262/18352	1.56512e-06	0.000113862	0.000102556	APOB/CCDC80/SFRP1/COMP/THBS4/MMP7/SLIT2/RSPO3/PCOLCE2/GREM2/THBS2/PRELP	12
GO:0001968	MF	fibronectin binding	5/149	27/18352	2.30536e-06	0.000134172	0.000120849	MYOC/FBLN1/CCDC80/SFRP2/SSC5D	5
GO:0048018	MF	receptor ligand activity	14/149	487/18352	4.3978e-05	0.00204135	0.00183866	FGF14/OGN/DKK1/THBS4/GRP/SFRP2/VIP/GDF6/CARTPT/GREM1/SEMA3E/GREM2/PENK/GDF10	14
GO:0030546	MF	signaling receptor activator activity	14/149	492/18352	4.91047e-05	0.00204135	0.00183866	FGF14/OGN/DKK1/THBS4/GRP/SFRP2/VIP/GDF6/CARTPT/GREM1/SEMA3E/GREM2/PENK/GDF10	14
GO:0005184	MF	neuropeptide hormone activity	4/149	30/18352	9.7038e-05	0.00352976	0.00317927	GRP/VIP/CARTPT/PENK	4
GO:0036122	MF	BMP binding	3/149	13/18352	0.000141319	0.0045693	0.0041156	COMP/GREM1/GREM2	3
GO:0008307	MF	structural constituent of muscle	4/149	43/18352	0.000402638	0.0117168	0.0105534	MYL9/MYH11/PDLIM3/SYNM	4
GO:0061134	MF	peptidase regulator activity	8/149	229/18352	0.000573397	0.015169	0.0136628	FBLN1/WFDC2/PCSK1N/SFRP2/GPC3/SPOCK1/PCOLCE2/PI16	8
GO:0017147	MF	Wnt-protein binding	3/149	30/18352	0.00181325	0.0439713	0.0396052	SFRP1/SFRP4/SFRP2	3
GO:0008083	MF	growth factor activity	6/149	162/18352	0.0020974	0.0469496	0.0422878	FGF14/OGN/DKK1/THBS4/GDF6/GDF10	6
