# Supplementary material for: Comprehensive Analysis of an Individualized Immune-Related lncRNA Pair Signature in Gastric Cancer
Source: Front Cell Dev Biol. 2022 Feb 22;10:805623. doi: 10.3389/fcell.2022.805623 (PMC8902466; doi:10.3389/fcell.2022.805623)
Supplement: Supplementary file 8 [file Table12.xlsx]

## Sheet: Supplementary Table S12
Supplementary Table S12. GSEA analysis for cancer hallmarks positively correlated with the high-risk group of the TCGA cohort
ID	SIZE	ES	NES	NOM.p.value	FDR.q.value
HALLMARK_EPITHELIAL_MESENCHYMAL_TRANSITION	200	0.767041	2.34745	0	0
HALLMARK_ANGIOGENESIS	36	0.749078	2.03799	0	0
HALLMARK_MYOGENESIS	200	0.663215	2.03749	0	0
HALLMARK_COAGULATION	138	0.619235	1.87049	0	0
HALLMARK_UV_RESPONSE_DN	144	0.604163	1.83237	0	0
HALLMARK_KRAS_SIGNALING_UP	200	0.57206	1.76934	0	0.000132653
HALLMARK_APICAL_JUNCTION	200	0.574909	1.75921	0	0.000113703
HALLMARK_HEDGEHOG_SIGNALING	36	0.661261	1.74862	0.00114548	0.00029648
HALLMARK_TGF_BETA_SIGNALING	54	0.550223	1.54023	0.00652174	0.010016
HALLMARK_PANCREAS_BETA_CELLS	40	0.542767	1.47627	0.0272418	0.0213791
HALLMARK_HYPOXIA	200	0.475818	1.45843	0.001001	0.0241769
HALLMARK_COMPLEMENT	200	0.449864	1.37046	0.00301205	0.067671
HALLMARK_TNFA_SIGNALING_VIA_NFKB	200	0.422982	1.30077	0.0251256	0.129868
HALLMARK_INFLAMMATORY_RESPONSE	200	0.425133	1.29931	0.0171371	0.123307
HALLMARK_IL2_STAT5_SIGNALING	199	0.418793	1.29154	0.0291165	0.117226
HALLMARK_KRAS_SIGNALING_DN	200	0.412395	1.27438	0.0403633	0.134089
ES: enrichment score; NES: normalized enrichment score; NOM p-value: nominal p-value; FDR: false discovery rate
