# Supplementary material for: Comprehensive Analysis of an Individualized Immune-Related lncRNA Pair Signature in Gastric Cancer
Source: Front Cell Dev Biol. 2022 Feb 22;10:805623. doi: 10.3389/fcell.2022.805623 (PMC8902466; doi:10.3389/fcell.2022.805623)
Supplement: Supplementary file 9 [file Table13.xlsx]

## Sheet: Supplementary Table S13
Supplementary Table S13. GSEA analysis for immunologic characteristics positively correlated with the high-risk group of the TCGA cohort
ID	SIZE	ES	NES	NOM.p.value	FDR.q.value
GSE22935_WT_VS_MYD88_KO_MACROPHAGE_DN	198	0.624312	1.89789	0	0.00241601
GSE32533_WT_VS_MIR17_OVEREXPRESS_ACT_CD4_TCELL_DN	200	0.610581	1.8975	0	0.001208
GSE1460_INTRATHYMIC_T_PROGENITOR_VS_THYMIC_STROMAL_CELL_DN	196	0.615774	1.88479	0	0.000805335
GSE32533_WT_VS_MIR17_KO_ACT_CD4_TCELL_UP	199	0.601496	1.86917	0	0.00160996
HARALAMBIEVA_PBMC_M_M_R_II_AGE_13_16YO_STIMULATED_VS_UNSTIMULATED_3_TO_7YR_POST_TOP_DEG_UP	42	0.687262	1.86372	0	0.00128797
GSE37605_FOXP3_FUSION_GFP_VS_IRES_GFP_TREG_C57BL6_DN	171	0.597419	1.83703	0	0.00187891
GSE1460_CD4_THYMOCYTE_VS_THYMIC_STROMAL_CELL_DN	197	0.590224	1.81509	0	0.00253081
GSE19825_NAIVE_VS_IL2RAHIGH_DAY3_EFF_CD8_TCELL_UP	200	0.592128	1.8106	0	0.00241568
GSE4748_CTRL_VS_LPS_STIM_DC_3H_UP	200	0.586316	1.80705	0	0.00232606
GSE19825_NAIVE_VS_DAY3_EFF_CD8_TCELL_UP	197	0.59029	1.80654	0	0.00233533
GSE19825_NAIVE_VS_IL2RALOW_DAY3_EFF_CD8_TCELL_UP	199	0.575468	1.77019	0	0.00417241
GARCIA_PINERES_PBMC_HPV_16_L1_VLP_AGE_18_25YO_STIMULATED_VS_UNSTIMULATED_0DY_VACCINATION_INDEPENDENT_DN	135	0.581462	1.75735	0	0.00476447
GSE11961_FOLLICULAR_BCELL_VS_MEMORY_BCELL_DAY40_DN	200	0.577636	1.75695	0	0.00439798
GSE21546_UNSTIM_VS_ANTI_CD3_STIM_DP_THYMOCYTES_UP	188	0.570753	1.75235	0	0.00437144
GSE19888_CTRL_VS_TCELL_MEMBRANES_ACT_MAST_CELL_PRETREAT_A3R_INH_UP	199	0.569541	1.74344	0	0.00531458
GSE23321_CD8_STEM_CELL_MEMORY_VS_CENTRAL_MEMORY_CD8_TCELL_UP	200	0.570214	1.74163	0	0.00533466
GSE21670_STAT3_KO_VS_WT_CD4_TCELL_IL6_TREATED_DN	198	0.565988	1.73045	0	0.00568377
LI_PBMC_MENOMUNE_A_C_Y_W_135_AGE_18_45YO_3DY_DN	19	0.725891	1.72864	0	0.00541273
GSE21546_UNSTIM_VS_ANTI_CD3_STIM_SAP1A_KO_DP_THYMOCYTES_UP	195	0.56078	1.72418	0	0.00559423
GSE37336_LY6C_POS_VS_NEG_NAIVE_CD4_TCELL_UP	172	0.564658	1.71558	0	0.00632139
GARCIA_PINERES_PBMC_HPV_16_L1_VLP_AGE_18_25YO_2MO_DN	287	0.548479	1.71325	0	0.00636569
PATEL_SKIN_OF_BODY_ZOSTAVAX_AGE_70_93YO_VZV_CHALLENGE_3DY_UP	110	0.571529	1.71173	0	0.00622271
GSE21379_WT_VS_SAP_KO_TFH_CD4_TCELL_UP	198	0.558796	1.71099	0	0.00598722
GSE37605_TREG_VS_TCONV_NOD_FOXP3_FUSION_GFP_UP	137	0.570676	1.70802	0	0.00607289
GSE22935_WT_VS_MYD88_KO_MACROPHAGE_48H_MBOVIS_BCG_STIM_UP	199	0.556044	1.70769	0	0.00586219
GSE5589_WT_VS_IL10_KO_LPS_STIM_MACROPHAGE_180MIN_DN	150	0.558666	1.70342	0	0.00597751
GSE21546_WT_VS_SAP1A_KO_AND_ELK1_KO_ANTI_CD3_STIM_DP_THYMOCYTES_UP	187	0.558055	1.70166	0	0.00587536
GSE36476_YOUNG_VS_OLD_DONOR_MEMORY_CD4_TCELL_40H_TSST_ACT_UP	192	0.555635	1.69779	0	0.00612579
GSE43955_1H_VS_20H_ACT_CD4_TCELL_WITH_TGFB_IL6_DN	199	0.555878	1.69721	0	0.00597
GSE21670_UNTREATED_VS_TGFB_TREATED_CD4_TCELL_DN	196	0.551618	1.69571	0	0.00590513
GSE10147_IL3_VS_IL3_AND_HIVP17_STIM_PDC_DN	141	0.552567	1.69109	0	0.0060781
GSE27786_NKTCELL_VS_ERYTHROBLAST_DN	200	0.547991	1.68374	0	0.00651737
GSE43863_TFH_VS_LY6C_LOW_CXCR5NEG_EFFECTOR_CD4_TCELL_DN	198	0.545287	1.68225	0	0.00651497
GSE41978_WT_VS_ID2_KO_KLRG1_LOW_EFFECTOR_CD8_TCELL_UP	200	0.544707	1.67854	0	0.00674954
GSE20715_WT_VS_TLR4_KO_24H_OZONE_LUNG_UP	200	0.542011	1.6739	0	0.00710868
GSE8921_UNSTIM_0H_VS_TLR1_2_STIM_MONOCYTE_24H_UP	197	0.542975	1.67091	0	0.00722418
GSE36392_EOSINOPHIL_VS_MAC_IL25_TREATED_LUNG_UP	198	0.543486	1.67024	0	0.00713783
GSE35543_IN_VIVO_NTREG_VS_CONVERTED_EX_ITREG_DN	198	0.539878	1.66891	0	0.00709818
GSE41176_UNSTIM_VS_ANTI_IGM_STIM_TAK1_KO_BCELL_3H_DN	199	0.543043	1.66661	0	0.00722598
GSE23502_BM_VS_COLON_TUMOR_HDC_KO_MYELOID_DERIVED_SUPPRESSOR_CELL_UP	197	0.541267	1.66543	0	0.00722662
GSE5589_WT_VS_IL6_KO_LPS_AND_IL10_STIM_MACROPHAGE_180MIN_UP	100	0.559142	1.66388	0	0.00720747
GSE6259_CD4_TCELL_VS_CD8_TCELL_UP	187	0.542033	1.66214	0	0.00728522
GSE24671_CTRL_VS_BAKIMULC_INFECTED_MOUSE_SPLENOCYTES_DN	167	0.544281	1.65592	0	0.00777113
GSE6259_33D1_POS_DC_VS_CD4_TCELL_DN	174	0.539267	1.65451	0	0.00770426
GSE5589_WT_VS_IL6_KO_LPS_AND_IL6_STIM_MACROPHAGE_45MIN_DN	198	0.538481	1.654	0	0.00755092
GSE17974_IL4_AND_ANTI_IL12_VS_UNTREATED_2H_ACT_CD4_TCELL_DN	167	0.537204	1.65133	0	0.00770184
GSE24814_STAT5_KO_VS_WT_PRE_BCELL_UP	192	0.535993	1.64831	0	0.00791484
GSE2405_0H_VS_3H_A_PHAGOCYTOPHILUM_STIM_NEUTROPHIL_UP	199	0.532473	1.64003	0	0.00879026
GSE16385_UNTREATED_VS_12H_ROSIGLITAZONE_TREATED_MACROPHAGE_UP	166	0.535847	1.63854	0	0.00879157
GSE4811_CLASSSICALY_ACTIVATED_VS_TYPE_2_ACTIVATED_MACROPHAGE_DN	199	0.534392	1.63394	0	0.00930829
GSE6259_FLT3L_INDUCED_33D1_POS_DC_VS_CD4_TCELL_UP	170	0.530784	1.63046	0	0.00950466
GSE2405_HEAT_KILLED_LYSATE_VS_LIVE_A_PHAGOCYTOPHILUM_STIM_NEUTROPHIL_24H_UP	198	0.529143	1.62878	0	0.00960058
GSE37605_FOXP3_FUSION_GFP_VS_IRES_GFP_TREG_C57BL6_UP	183	0.524933	1.62149	0	0.0106649
GSE18804_SPLEEN_MACROPHAGE_VS_COLON_TUMORAL_MACROPHAGE_DN	200	0.522237	1.62109	0	0.0105122
GSE9509_LPS_VS_LPS_AND_IL10_STIM_IL10_KO_MACROPHAGE_20MIN_UP	186	0.526588	1.62022	0	0.0104381
GSE9509_LPS_VS_LPS_AND_IL10_STIM_IL10_KO_MACROPHAGE_10MIN_UP	199	0.527794	1.61947	0	0.0103668
FULLER_PBMC_F_TULARENSIS_VACCINE_LVS_AGE_22_54YO_18HR_TO_48HR_EARLY_UP	19	0.677851	1.619	0.00251256	0.0102414
GSE19923_E2A_KO_VS_HEB_AND_E2A_KO_DP_THYMOCYTE_DN	172	0.527794	1.61741	0	0.0102869
GSE1460_DP_THYMOCYTE_VS_NAIVE_CD4_TCELL_CORD_BLOOD_DN	192	0.525094	1.61584	0	0.010331
GSE41978_ID2_KO_VS_ID2_KO_AND_BIM_KO_KLRG1_LOW_EFFECTOR_CD8_TCELL_UP	198	0.526812	1.61352	0	0.0104004
GSE19888_ADENOSINE_A3R_ACT_VS_TCELL_MEMBRANES_ACT_IN_MAST_CELL_UP	197	0.526562	1.6127	0	0.0103091
GSE4748_CTRL_VS_LPS_AND_CYANOBACTERIUM_LPSLIKE_STIM_DC_3H_UP	199	0.524434	1.61205	0	0.0102598
GSE21927_SPLEEN_VS_BONE_MARROW_MONOCYTE_BALBC_UP	192	0.524101	1.61045	0	0.0104546
GSE24634_TREG_VS_TCONV_POST_DAY10_IL4_CONVERSION_DN	198	0.528125	1.60907	0	0.0104673
GSE13173_UNTREATED_VS_IL12_TREATED_ACT_CD8_TCELL_UP	126	0.537447	1.60877	0	0.0103558
GSE20715_0H_VS_48H_OZONE_TLR4_KO_LUNG_UP	199	0.520571	1.60314	0	0.0110652
GSE11057_PBMC_VS_MEM_CD4_TCELL_UP	191	0.52084	1.59955	0	0.0114407
GSE5589_WT_VS_IL6_KO_LPS_AND_IL6_STIM_MACROPHAGE_45MIN_UP	198	0.517696	1.59934	0	0.0113553
GSE41176_UNSTIM_VS_ANTI_IGM_STIM_BCELL_24H_UP	197	0.51551	1.59793	0	0.0114474
GSE29614_CTRL_VS_TIV_FLU_VACCINE_PBMC_2007_UP	160	0.522128	1.59693	0	0.0114564
GSE45365_CTRL_VS_MCMV_INFECTION_NK_CELL_UP	199	0.521713	1.59661	0	0.0113404
GSE22886_NAIVE_VS_IGG_IGA_MEMORY_BCELL_UP	191	0.521971	1.59651	0	0.0112053
GSE13411_NAIVE_VS_MEMORY_BCELL_UP	181	0.517983	1.59596	0	0.0111732
GSE16385_ROSIGLITAZONE_IL4_VS_IFNG_TNF_STIM_MACROPHAGE_DN	190	0.520394	1.59559	0	0.0111092
GSE39556_UNTREATED_VS_3H_POLYIC_INJ_MOUSE_NK_CELL_DN	198	0.52127	1.59308	0	0.011337
GSE9946_MATURE_STIMULATORY_VS_PROSTAGLANDINE2_TREATED_MATURE_DC_DN	129	0.528474	1.59305	0	0.0111984
GSE6259_FLT3L_INDUCED_DEC205_POS_DC_VS_BCELL_UP	150	0.518513	1.5928	0	0.0111052
GSE18804_BRAIN_VS_COLON_TUMORAL_MACROPHAGE_UP	183	0.516081	1.59256	0	0.0109835
GSE37532_VISCERAL_ADIPOSE_TISSUE_VS_LN_DERIVED_TCONV_CD4_TCELL_DN	100	0.535245	1.59156	0	0.0110483
GSE41176_WT_VS_TAK1_KO_ANTI_IGM_STIM_BCELL_1H_DN	195	0.516877	1.5909	0	0.0109907
GSE37532_WT_VS_PPARG_KO_LN_TREG_DN	120	0.524288	1.58839	0	0.0111929
GSE2405_0H_VS_1.5H_A_PHAGOCYTOPHILUM_STIM_NEUTROPHIL_UP	200	0.517838	1.58576	0	0.0115081
GSE21670_STAT3_KO_VS_WT_CD4_TCELL_TGFB_IL6_TREATED_DN	198	0.512149	1.58472	0	0.011515
GSE35543_IN_VIVO_NTREG_VS_IN_VITRO_ITREG_UP	195	0.513098	1.58472	0	0.0113779
GSE29618_PRE_VS_DAY7_POST_TIV_FLU_VACCINE_BCELL_UP	190	0.517035	1.58391	0	0.0113861
GSE37301_PRO_BCELL_VS_GRANULOCYTE_MONOCYTE_PROGENITOR_UP	143	0.520012	1.58367	0	0.0112818
KENNEDY_PBMC_DRYVAX_AGE_18_40YO_STIMULATED_VS_UNSTIMULATED_1_TO_48MO_TOP_DEG_DN	34	0.597995	1.58277	0.0114811	0.0113187
GSE28737_BCL6_HET_VS_BCL6_KO_FOLLICULAR_BCELL_DN	200	0.512666	1.57576	0	0.0123247
GSE19198_1H_VS_6H_IL21_TREATED_TCELL_UP	162	0.518624	1.57493	0	0.012331
GSE28783_ANTI_MIR33_VS_CTRL_ATHEROSCLEROSIS_MACROPHAGE_UP	198	0.509392	1.57481	0	0.012194
GSE36476_YOUNG_VS_OLD_DONOR_MEMORY_CD4_TCELL_DN	182	0.517165	1.57444	0	0.0121042
GSE12003_4D_VS_8D_CULTURE_MIR223_KO_BM_PROGENITOR_UP	145	0.518703	1.57231	0	0.0123315
GSE20715_WT_VS_TLR4_KO_48H_OZONE_LUNG_UP	200	0.508997	1.5719	0	0.0123201
GSE4142_PLASMA_CELL_VS_MEMORY_BCELL_UP	197	0.511902	1.5718	0	0.0121976
GSE25123_WT_VS_PPARG_KO_MACROPHAGE_ROSIGLITAZONE_STIM_UP	200	0.513197	1.5677	0	0.0129083
GSE7596_AKT_TRANSD_VS_CTRL_CD4_TCONV_WITH_TGFB_DN	124	0.522049	1.56224	0	0.0139816
GSE20715_WT_VS_TLR4_KO_LUNG_UP	200	0.509157	1.56213	0	0.0138707
GSE18791_UNSTIM_VS_NEWCATSLE_VIRUS_DC_2H_UP	158	0.513943	1.56181	0	0.0137538
GSE13522_WT_VS_IFNG_KO_SKIN_UP	132	0.514654	1.55988	0	0.0140135
GSE7764_IL15_TREATED_VS_CTRL_NK_CELL_24H_DN	198	0.51069	1.55931	0	0.0140183
GSE26495_NAIVE_VS_PD1HIGH_CD8_TCELL_UP	176	0.50846	1.55862	0	0.0140389
GSE18281_CORTICAL_THYMOCYTE_VS_WHOLE_CORTEX_THYMUS_UP	188	0.507034	1.55263	0	0.0152356
GSE3982_BCELL_VS_CENT_MEMORY_CD4_TCELL_DN	196	0.506231	1.55149	0	0.015283
GSE40274_EOS_VS_FOXP3_AND_EOS_TRANSDUCED_ACTIVATED_CD4_TCELL_DN	116	0.515657	1.55115	0.00102775	0.015198
GSE36826_WT_VS_IL1R_KO_SKIN_UP	194	0.509487	1.54993	0	0.015268
GSE22935_UNSTIM_VS_48H_MBOVIS_BCG_STIM_MACROPHAGE_UP	196	0.502532	1.54924	0	0.0152075
FLETCHER_PBMC_BCG_10W_INFANT_BCG_STIMULATED_VS_UNSTIMULATED_10W_DN	254	0.501752	1.54913	0	0.015088
HOWARD_NK_CELL_INACT_MONOV_INFLUENZA_A_INDONESIA_05_2005_H5N1_AGE_18_49YO_28DY_DN	62	0.545674	1.54742	0.00216685	0.0152764
FLETCHER_PBMC_BCG_10W_INFANT_PPD_STIMULATED_VS_UNSTIMULATED_10W_DN	179	0.504501	1.54632	0	0.0153652
GSE3994_WT_VS_PAC1_KO_ACTIVATED_MAST_CELL_UP	198	0.503403	1.54533	0	0.0154598
GSE6092_UNSTIM_VS_IFNG_STIM_AND_B_BURGDORFERI_INF_ENDOTHELIAL_CELL_DN	199	0.506041	1.54423	0	0.0155817
GSE6269_FLU_VS_STREP_PNEUMO_INF_PBMC_DN	166	0.505329	1.54321	0.00101215	0.0157085
GSE36078_UNTREATED_VS_AD5_INF_MOUSE_LUNG_DC_UP	199	0.503163	1.54284	0	0.0156408
GSE29618_PRE_VS_DAY7_FLU_VACCINE_PDC_UP	193	0.499844	1.54251	0.00100503	0.0156166
GSE21670_TGFB_VS_IL6_TREATED_CD4_TCELL_UP	198	0.50441	1.54238	0	0.0154878
GSE21670_UNTREATED_VS_IL6_TREATED_STAT3_KO_CD4_TCELL_UP	197	0.501633	1.54041	0	0.0156667
GSE3982_NKCELL_VS_TH2_UP	188	0.502357	1.53979	0	0.0156911
GSE360_CTRL_VS_B_MALAYI_LOW_DOSE_DC_DN	198	0.494132	1.53966	0	0.015606
GSE16385_ROSIGLITAZONE_IL4_VS_ROSIGLITAZONE_ALONE_STIM_MACROPHAGE_UP	198	0.501974	1.53785	0.00100402	0.0157726
GSE2405_0H_VS_3H_A_PHAGOCYTOPHILUM_STIM_NEUTROPHIL_DN	186	0.505895	1.53766	0	0.0156747
GSE15930_STIM_VS_STIM_AND_IFNAB_72H_CD8_T_CELL_UP	199	0.500093	1.53736	0	0.015605
GSE13306_TREG_RA_VS_TCONV_RA_DN	198	0.496667	1.53691	0	0.0156025
GSE3720_UNSTIM_VS_PMA_STIM_VD1_GAMMADELTA_TCELL_DN	124	0.515524	1.53642	0.00101833	0.0155803
GSE13411_NAIVE_VS_SWITCHED_MEMORY_BCELL_UP	190	0.501558	1.53624	0	0.0154677
GSE360_DC_VS_MAC_T_GONDII_DN	196	0.503866	1.5357	0.00100301	0.0154405
GSE5679_CTRL_VS_PPARG_LIGAND_ROSIGLITAZONE_AND_RARA_AGONIST_AM580_TREATED_DC_DN	200	0.50029	1.53351	0	0.0159442
GSE32034_UNTREATED_VS_ROSIGLIZATONE_TREATED_LY6C_LOW_MONOCYTE_DN	189	0.499162	1.53028	0	0.0165223
GSE23925_LIGHT_ZONE_VS_DARK_ZONE_BCELL_UP	198	0.500053	1.52948	0	0.0165694
GSE9509_LPS_VS_LPS_AND_IL10_STIM_IL10_KO_MACROPHAGE_30MIN_UP	187	0.496966	1.52943	0	0.0164472
GSE37301_HEMATOPOIETIC_STEM_CELL_VS_CD4_TCELL_DN	145	0.50413	1.52746	0.00101937	0.0168347
GSE1432_1H_VS_24H_IFNG_MICROGLIA_UP	198	0.499832	1.52525	0	0.0171979
GSE10422_WT_VS_BAFF_TRANSGENIC_LN_BCELL_DN	126	0.503337	1.52432	0.00203666	0.0173543
GSE13485_DAY1_VS_DAY7_YF17D_VACCINE_PBMC_UP	155	0.499193	1.52358	0.00100705	0.0174236
GSE24634_TREG_VS_TCONV_POST_DAY3_IL4_CONVERSION_DN	197	0.489555	1.52251	0	0.0175821
GSE43863_DAY6_EFF_VS_DAY150_MEM_TFH_CD4_TCELL_DN	196	0.496911	1.52113	0	0.0178394
GSE20727_ROS_INH_VS_ROS_INH_AND_DNFB_ALLERGEN_TREATED_DC_DN	171	0.494981	1.52107	0	0.0177201
HOWARD_MONOCYTE_INACT_MONOV_INFLUENZA_A_INDONESIA_05_2005_H5N1_AGE_18_49YO_1DY_DN	36	0.561549	1.51905	0.0213964	0.018155
GSE21774_CD62L_POS_CD56_BRIGHT_VS_CD62L_NEG_CD56_DIM_NK_CELL_UP	199	0.497813	1.51854	0	0.0182044
GSE22886_IL2_VS_IL15_STIM_NKCELL_UP	189	0.496998	1.5174	0	0.0184789
SOBOLEV_PBMC_PANDEMRIX_AGE_18_64YO_HIGH_VS_LOW_RESPONDERS_MEDIUM_HIGH_ADVERSE_EVENTS_SCORE_1DY_CORRELATED_WITH_TRANSITIONAL_B_CELLS_UP	21	0.62399	1.51583	0.0217391	0.0187841
GSE360_T_GONDII_VS_B_MALAYI_HIGH_DOSE_DC_DN	196	0.492617	1.51552	0	0.0186908
GSE9650_GP33_VS_GP276_LCMV_SPECIFIC_EXHAUSTED_CD8_TCELL_UP	199	0.49326	1.51503	0	0.018684
GSE10325_MYELOID_VS_LUPUS_MYELOID_UP	190	0.49048	1.51487	0	0.0185984
GSE8515_IL1_VS_IL6_4H_STIM_MAC_DN	186	0.49574	1.51466	0	0.0185363
GSE14769_UNSTIM_VS_20MIN_LPS_BMDM_UP	194	0.491031	1.5143	0	0.0184918
GSE8835_HEALTHY_VS_CLL_CD8_TCELL_DN	199	0.49117	1.51385	0	0.0184754
GSE18281_PERIMEDULLARY_CORTICAL_REGION_VS_WHOLE_MEDULLA_THYMUS_DN	175	0.489458	1.51353	0	0.0184538
GSE13485_DAY3_VS_DAY21_YF17D_VACCINE_PBMC_DN	155	0.494389	1.5128	0	0.018563
GSE2770_IL12_AND_TGFB_VS_IL4_TREATED_ACT_CD4_TCELL_6H_DN	198	0.492489	1.51096	0.00201613	0.0189571
GSE21774_CD62L_POS_CD56_BRIGHT_VS_CD62L_NEG_CD56_DIM_NK_CELL_DN	199	0.490204	1.51015	0	0.0190777
GSE360_L_MAJOR_VS_T_GONDII_DC_DN	195	0.496733	1.50978	0	0.0190366
GSE31622_WT_VS_KLF3_KO_BCELL_UP	200	0.49386	1.50821	0	0.0194146
GSE24634_IL4_VS_CTRL_TREATED_NAIVE_CD4_TCELL_DAY5_UP	198	0.49172	1.50722	0	0.0196087
GSE19512_NAUTRAL_VS_INDUCED_TREG_UP	195	0.491511	1.50668	0	0.0196801
GSE3039_CD4_TCELL_VS_ALPHABETA_CD8_TCELL_UP	199	0.484198	1.50614	0	0.019709
GSE2585_CTEC_VS_THYMIC_MACROPHAGE_UP	199	0.490776	1.50389	0	0.0203
GSE17974_IL4_AND_ANTI_IL12_VS_UNTREATED_24H_ACT_CD4_TCELL_UP	162	0.492995	1.50319	0	0.0203912
GSE29949_MICROGLIA_BRAIN_VS_CD8_NEG_DC_SPLEEN_UP	191	0.490342	1.50276	0.00100806	0.0204049
GSE11961_MARGINAL_ZONE_BCELL_VS_MEMORY_BCELL_DAY7_DN	198	0.489057	1.5013	0	0.0208084
GSE3920_IFNA_VS_IFNB_TREATED_ENDOTHELIAL_CELL_UP	169	0.487002	1.50091	0	0.020794
GSE9316_IL6_KO_VS_IFNG_KO_INVIVO_EXPANDED_CD4_TCELL_UP	200	0.490023	1.5008	0.00100503	0.0206899
GSE1460_INTRATHYMIC_T_PROGENITOR_VS_CD4_THYMOCYTE_DN	196	0.491294	1.50047	0	0.0206764
GSE13485_DAY1_VS_DAY3_YF17D_VACCINE_PBMC_UP	156	0.491698	1.50039	0.0010101	0.0205842
SOBOLEV_PBMC_PANDEMRIX_AGE_18_64YO_MEDIUM_HIGH_ADVERSE_EVENT_SUBJECTS_1DY_UP	36	0.562462	1.4991	0.0180587	0.0209004
GSE21360_TERTIARY_VS_QUATERNARY_MEMORY_CD8_TCELL_UP	182	0.494746	1.49899	0.0020141	0.0207933
GSE360_DC_VS_MAC_T_GONDII_UP	195	0.492845	1.49868	0	0.0208088
GSE14413_UNSTIM_VS_IFNB_STIM_RAW264_CELLS_DN	119	0.498474	1.49832	0	0.0207902
GSE26559_TCF1_KO_VS_WT_LIN_NEG_CELL_DN	191	0.48872	1.4967	0	0.021184
GSE17974_CTRL_VS_ACT_IL4_AND_ANTI_IL12_0.5H_CD4_TCELL_UP	155	0.49072	1.49663	0	0.0211111
GSE19198_1H_VS_24H_IL21_TREATED_TCELL_UP	199	0.487467	1.49646	0	0.0210437
GSE36392_TYPE_2_MYELOID_VS_MAC_IL25_TREATED_LUNG_UP	199	0.488151	1.49586	0	0.0211325
GSE3982_DC_VS_TH2_UP	196	0.487979	1.4949	0	0.0214217
GSE9946_LISTERIA_INF_MATURE_VS_PROSTAGLANDINE2_TREATED_MATURE_DC_DN	111	0.498691	1.49466	0.00204918	0.021391
GSE27670_CTRL_VS_BLIMP1_TRANSDUCED_GC_BCELL_DN	199	0.485439	1.49414	0.00100301	0.0214208
GSE14386_UNTREATED_VS_IFNA_TREATED_ACT_PBMC_MS_PATIENT_UP	141	0.490005	1.49328	0.00305188	0.0216297
GSE21379_TFH_VS_NON_TFH_CD4_TCELL_DN	198	0.482962	1.49116	0	0.0221702
GSE29949_CD8_NEG_DC_SPLEEN_VS_CD8_POS_DC_SPLEEN_UP	194	0.486524	1.49085	0	0.0221313
LI_PBMC_MENOMUNE_A_C_Y_W_135_AGE_18_45YO_CORRELATED_WITH_ANTIBODY_RESPONSE_3DY_NEGATIVE	25	0.592208	1.4894	0.0386941	0.0224639
LI_PBMC_MENACTRA_AGE_18_45YO_ANTI_DT_ANTIBODY_CORRELATION_PROFILE_3DY_DN	19	0.622305	1.48861	0.0268542	0.0226578
GSE22229_UNTREATED_VS_IMMUNOSUPP_THERAPY_RENAL_TRANSPLANT_PATIENT_PBMC_DN	198	0.481779	1.48743	0.00100503	0.0229121
GSE36891_UNSTIM_VS_POLYIC_TLR3_STIM_PERITONEAL_MACROPHAGE_UP	146	0.489015	1.48508	0.0010101	0.0237463
GSE22886_TCELL_VS_BCELL_NAIVE_DN	191	0.483695	1.48259	0.00100402	0.024673
GSE22025_TGFB1_VS_TGFB1_AND_PROGESTERONE_TREATED_CD4_TCELL_UP	193	0.485443	1.48221	0	0.0246878
GSE45365_CD8A_DC_VS_CD11B_DC_IFNAR_KO_UP	183	0.482764	1.48134	0.00100908	0.0249431
GSE13306_TREG_VS_TCONV_SPLEEN_UP	200	0.481585	1.48	0	0.0253654
GSE39556_UNTREATED_VS_3H_POLYIC_INJ_MOUSE_CD8A_DC_DN	199	0.483631	1.47929	0	0.0255061
GSE13522_CTRL_VS_T_CRUZI_BRAZIL_STRAIN_INF_SKIN_DN	199	0.483439	1.47923	0	0.0253869
GSE29164_DAY3_VS_DAY7_CD8_TCELL_AND_IL12_TREATED_MELANOMA_DN	199	0.483146	1.47779	0	0.0260228
GSE21546_WT_VS_SAP1A_KO_AND_ELK1_KO_DP_THYMOCYTES_DN	198	0.47738	1.47738	0.00100402	0.0260428
GSE37336_LY6C_POS_VS_NEG_NAIVE_CD4_TCELL_DN	155	0.484691	1.47734	0	0.0259142
GSE19941_LPS_VS_LPS_AND_IL10_STIM_IL10_KO_NFKBP50_KO_MACROPHAGE_UP	196	0.476312	1.47694	0	0.0260272
GSE15930_NAIVE_VS_48H_IN_VITRO_STIM_CD8_TCELL_UP	198	0.479214	1.47577	0.001002	0.0263489
GSE20715_0H_VS_24H_OZONE_LUNG_UP	199	0.483172	1.47502	0	0.0265168
GSE7568_CTRL_VS_24H_TGFB_TREATED_MACROPHAGES_WITH_IL4_AND_DEXAMETHASONE_DN	199	0.480563	1.47451	0	0.0265918
GSE46606_UNSTIM_VS_CD40L_IL2_IL5_1DAY_STIMULATED_IRF4MID_SORTED_BCELL_DN	195	0.480318	1.47448	0	0.0264637
GSE15930_STIM_VS_STIM_AND_TRICHOSTATINA_24H_CD8_T_CELL_UP	198	0.478407	1.47431	0	0.0264067
GSE36095_WT_VS_HDAC9_KO_TREG_DN	118	0.493984	1.47337	0.00306748	0.0267223
GSE6681_DELETED_FOXP3_VS_WT_TREG_UP	198	0.476755	1.47251	0.00200803	0.0269981
GSE21380_TFH_VS_GERMINAL_CENTER_TFH_CD4_TCELL_UP	200	0.480851	1.47202	0	0.0271173
GSE2585_CTEC_VS_THYMIC_DC_UP	197	0.478894	1.47187	0	0.0270502
GSE21380_NON_TFH_VS_TFH_CD4_TCELL_UP	199	0.481312	1.47077	0	0.0274564
GSE30153_LUPUS_VS_HEALTHY_DONOR_BCELL_DN	194	0.479163	1.46994	0	0.0277031
GSE9988_LPS_VS_LOW_LPS_MONOCYTE_UP	156	0.478201	1.46992	0.00101317	0.0275706
GSE25088_CTRL_VS_IL4_STIM_MACROPHAGE_UP	181	0.476996	1.46966	0.00100908	0.027542
GSE2585_CD80_HIGH_VS_LOW_AIRE_KO_MTEC_UP	197	0.479394	1.46877	0	0.0278163
GSE29949_MICROGLIA_VS_DC_BRAIN_DN	196	0.47764	1.46868	0	0.0277281
GSE7548_DAY7_VS_DAY28_PCC_IMMUNIZATION_CD4_TCELL_UP	198	0.480006	1.46771	0	0.0280026
GSE13887_ACT_CD4_VS_NO_TREATED_CD4_TCELL_UP	126	0.484369	1.46762	0.00101215	0.0279222
GSE12839_CTRL_VS_IL12_TREATED_PBMC_DN	120	0.487001	1.46665	0.00305499	0.0282508
GSE39152_SPLEEN_CD103_NEG_VS_BRAIN_CD103_POS_MEMORY_CD8_TCELL_DN	199	0.4733	1.46616	0	0.0283233
GSE2405_0H_VS_24H_A_PHAGOCYTOPHILUM_STIM_NEUTROPHIL_DN	200	0.475901	1.46534	0	0.0286203
GSE3720_LPS_VS_PMA_STIM_VD2_GAMMADELTA_TCELL_DN	154	0.47787	1.4643	0.00100301	0.0290132
GSE13522_CTRL_VS_T_CRUZI_Y_STRAIN_INF_SKIN_129_MOUSE_DN	198	0.476887	1.46424	0.00100301	0.0289185
GSE45739_UNSTIM_VS_ACD3_ACD28_STIM_WT_CD4_TCELL_UP	196	0.47856	1.46379	0	0.0290543
GSE24634_TEFF_VS_TCONV_DAY3_IN_CULTURE_DN	193	0.474939	1.4637	0	0.0289604
GSE19888_ADENOSINE_A3R_INH_VS_ACT_WITH_INHIBITOR_PRETREATMENT_IN_MAST_CELL_DN	200	0.477928	1.46359	0.00100402	0.0288897
GSE24574_BCL6_HIGH_TFH_VS_TCONV_CD4_TCELL_DN	195	0.473467	1.46232	0	0.0293242
GSE41176_UNSTIM_VS_ANTI_IGM_STIM_TAK1_KO_BCELL_6H_DN	199	0.469402	1.46144	0.00200602	0.0296218
GSE37532_TREG_VS_TCONV_CD4_TCELL_FROM_VISCERAL_ADIPOSE_TISSUE_UP	132	0.485321	1.45919	0.00608519	0.0306777
GSE19941_UNSTIM_VS_LPS_AND_IL10_STIM_IL10_KO_MACROPHAGE_UP	196	0.473927	1.4584	0.00300903	0.0309298
GSE19401_UNSTIM_VS_RETINOIC_ACID_AND_PAM2CSK4_STIM_FOLLICULAR_DC_DN	198	0.473309	1.45835	0	0.0308154
GSE22886_NAIVE_CD8_TCELL_VS_NEUTROPHIL_DN	187	0.479069	1.45485	0	0.0327658
GSE30083_SP3_VS_SP4_THYMOCYTE_UP	198	0.475691	1.45468	0.00200602	0.0327091
GSE29949_MICROGLIA_BRAIN_VS_CD8_POS_DC_SPLEEN_DN	195	0.477272	1.45466	0	0.0325703
GSE7852_THYMUS_VS_FAT_TCONV_DN	198	0.473575	1.45464	0	0.0324327
GSE29949_CD8_POS_DC_SPLEEN_VS_DC_BRAIN_DN	193	0.47338	1.4546	0	0.0323035
GSE17974_IL4_AND_ANTI_IL12_VS_UNTREATED_6H_ACT_CD4_TCELL_UP	174	0.474967	1.45458	0.00100908	0.0321647
GSE41867_DAY8_VS_DAY15_LCMV_ARMSTRONG_EFFECTOR_CD8_TCELL_UP	161	0.471831	1.45423	0	0.0322355
GSE1925_CTRL_VS_IFNG_PRIMED_MACROPHAGE_3H_IFNG_STIM_DN	124	0.481528	1.45198	0.00202634	0.0335257
GSE30971_2H_VS_4H_LPS_STIM_MACROPHAGE_WBP7_HET_DN	169	0.4767	1.45078	0	0.034122
GSE8835_CD4_VS_CD8_TCELL_DN	196	0.472075	1.44963	0.001002	0.0347029
GSE30083_SP2_VS_SP3_THYMOCYTE_DN	200	0.473477	1.44881	0.00200803	0.0350531
GSE30971_2H_VS_4H_LPS_STIM_MACROPHAGE_WBP7_KO_DN	198	0.471183	1.44719	0.00100402	0.0359359
GSE22935_24H_VS_48H_MBOVIS_BCG_STIM_MYD88_KO_MACROPHAGE_DN	198	0.471204	1.44697	0.00200803	0.0359372
GSE41176_WT_VS_TAK1_KO_UNSTIM_BCELL_DN	198	0.4701	1.44662	0	0.0360516
HOEK_NK_CELL_2011_2012_TIV_3D_VS_0DY_ADULT_3D_DN	235	0.471386	1.4458	0.001002	0.0363969
GSE28737_BCL6_HET_VS_BCL6_KO_MARGINAL_ZONE_BCELL_UP	200	0.47507	1.44578	0	0.0362569
GSE29618_MONOCYTE_VS_PDC_UP	196	0.46703	1.44564	0.00100503	0.0361858
GSE29618_MONOCYTE_VS_MDC_DAY7_FLU_VACCINE_UP	199	0.474218	1.44553	0.001002	0.0361018
GSE13522_CTRL_VS_T_CRUZI_Y_STRAIN_INF_SKIN_BALBC_MOUSE_DN	133	0.47557	1.44537	0.00715015	0.0360486
GSE1791_CTRL_VS_NEUROMEDINU_IN_T_CELL_LINE_0.8H_DN	175	0.475736	1.4453	0.00201207	0.0359358
GSE2935_UV_INACTIVATED_VS_LIVE_SENDAI_VIRUS_INF_MACROPHAGE_UP	171	0.470441	1.44519	0.00100402	0.0358772
GSE41978_KLRG1_HIGH_VS_LOW_EFFECTOR_CD8_TCELL_UP	199	0.474102	1.44514	0	0.0357593
GSE36476_YOUNG_VS_OLD_DONOR_MEMORY_CD4_TCELL_16H_TSST_ACT_UP	190	0.467105	1.44364	0	0.0364501
GSE1432_CTRL_VS_IFNG_24H_MICROGLIA_UP	200	0.466925	1.44354	0.001	0.0363805
GSE20727_DNFB_ALLERGEN_VS_ROS_INH_AND_DNFB_ALLERGEN_TREATED_DC_UP	187	0.468438	1.44341	0.00201207	0.0363017
GSE17721_CTRL_VS_PAM3CSK4_0.5H_BMDC_DN	198	0.471371	1.44271	0	0.0366683
GSE36888_STAT5_AB_KNOCKIN_VS_WT_TCELL_IL2_TREATED_17H_DN	193	0.470135	1.44251	0.00201005	0.0366439
GSE21379_WT_VS_SAP_KO_TFH_CD4_TCELL_DN	193	0.468788	1.44208	0	0.0367904
GSE41978_WT_VS_ID2_KO_KLRG1_LOW_EFFECTOR_CD8_TCELL_DN	199	0.471097	1.44198	0	0.0366888
GSE16266_CTRL_VS_LPS_STIM_MEF_DN	199	0.467817	1.44068	0.00100301	0.0374156
GSE22611_NOD2_TRANSD_VS_CTRL_TRANSD_HEK293_MDP_STIM_6H_UP	189	0.469698	1.4403	0	0.0375668
GSE40666_WT_VS_STAT4_KO_CD8_TCELL_UP	166	0.473306	1.43988	0.00502513	0.0377169
GSE24142_EARLY_THYMIC_PROGENITOR_VS_DN2_THYMOCYTE_UP	200	0.465361	1.43893	0.002002	0.0382921
GSE29618_MONOCYTE_VS_MDC_UP	197	0.470111	1.43863	0.00100301	0.0383281
GSE15659_TREG_VS_TCONV_UP	170	0.468904	1.43835	0.0020141	0.0383513
GSE22501_PERIPHERAL_BLOOD_VS_CORD_BLOOD_TREG_UP	197	0.470581	1.43666	0	0.0394041
GSE3982_EOSINOPHIL_VS_BCELL_UP	196	0.468679	1.43659	0.001002	0.0392986
GSE10463_CD40L_AND_VA347_VS_CD40L_IN_DC_DN	162	0.474641	1.43653	0.00403633	0.0392001
GSE26488_WT_VS_HDAC7_DELTAP_TG_OT2_THYMOCYTE_WITH_PEPTIDE_INJECTION_DN	198	0.468973	1.43608	0.00100503	0.0393585
GSE43955_1H_VS_10H_ACT_CD4_TCELL_DN	196	0.466097	1.43508	0	0.0399398
GSE13762_CTRL_VS_125_VITAMIND_DAY5_DC_UP	135	0.474316	1.43449	0.00306748	0.0402287
GSE22886_CD8_TCELL_VS_BCELL_NAIVE_DN	187	0.471515	1.43436	0.00100705	0.04018
GSE19772_HCMV_INFL_VS_HCMV_INF_MONOCYTES_AND_PI3K_INHIBITION_UP	199	0.466407	1.43391	0.00301205	0.0403625
GSE3982_EFF_MEMORY_CD4_TCELL_VS_TH2_UP	191	0.466299	1.43343	0.00502513	0.0405558
GSE21360_NAIVE_VS_PRIMARY_MEMORY_CD8_TCELL_DN	179	0.469787	1.43271	0.00100402	0.0409527
GSE17974_IL4_AND_ANTI_IL12_VS_UNTREATED_0.5H_ACT_CD4_TCELL_DN	156	0.472554	1.4327	0.00101626	0.0407999
GSE32423_MEMORY_VS_NAIVE_CD8_TCELL_IL7_IL4_UP	196	0.46683	1.43265	0.00200602	0.0406752
GSE360_T_GONDII_VS_B_MALAYI_LOW_DOSE_DC_DN	197	0.468373	1.43198	0.00100301	0.0410285
GSE20152_HTNFA_OVERXPRESS_ANKLE_VS_CTRL_SPHK1_KO_ANKLE_UP	189	0.464774	1.43193	0.001	0.0409128
GSE29618_PRE_VS_DAY7_FLU_VACCINE_MDC_UP	190	0.465985	1.4318	0.00100503	0.040863
GSE17721_PAM3CSK4_VS_GADIQUIMOD_2H_BMDC_UP	200	0.466736	1.43171	0.003003	0.0407634
GSE10325_CD4_TCELL_VS_MYELOID_DN	196	0.465433	1.43145	0.00200803	0.0408116
GSE23505_UNTREATED_VS_4DAY_IL6_IL1_TREATED_CD4_TCELL_DN	200	0.4664	1.43122	0.00100402	0.0408593
GSE34156_TLR1_TLR2_LIGAND_VS_NOD2_AND_TLR1_TLR2_LIGAND_6H_TREATED_MONOCYTE_DN	163	0.465925	1.43111	0.00202224	0.0407843
GSE21063_CTRL_VS_ANTI_IGM_STIM_BCELL_NFATC1_KO_16H_UP	199	0.464702	1.43004	0.00100705	0.0414655
GSE22886_NEUTROPHIL_VS_MONOCYTE_UP	191	0.472973	1.4299	0.001001	0.0414409
GSE21063_WT_VS_NFATC1_KO_16H_ANTI_IGM_STIM_BCELL_DN	173	0.467274	1.42921	0.00100503	0.0418146
GSE38304_MYC_NEG_VS_POS_GC_BCELL_UP	200	0.465262	1.42887	0.00200401	0.0419155
GSE18804_SPLEEN_MACROPHAGE_VS_TUMORAL_MACROPHAGE_UP	193	0.466814	1.42781	0.00201005	0.0424691
GSE20366_TREG_VS_TCONV_UP	200	0.461081	1.42779	0.00200803	0.0423332
GSE29618_PRE_VS_DAY7_FLU_VACCINE_BCELL_UP	193	0.464383	1.42529	0.00201005	0.0442538
GSE1432_6H_VS_24H_IFNG_MICROGLIA_UP	198	0.46004	1.4251	0.00100503	0.0442567
GSE6674_UNSTIM_VS_ANTI_IGM_STIM_BCELL_DN	131	0.46946	1.42385	0.00408998	0.0452112
GSE24634_TREG_VS_TCONV_POST_DAY5_IL4_CONVERSION_DN	192	0.467275	1.42321	0.00100503	0.045581
GSE13485_CTRL_VS_DAY1_YF17D_VACCINE_PBMC_DN	148	0.4688	1.42105	0.00905433	0.0471087
GSE360_CTRL_VS_T_GONDII_DC_UP	198	0.462586	1.42075	0.00100301	0.0471658
GSE3565_DUSP1_VS_WT_SPLENOCYTES_UP	161	0.465966	1.42051	0.00505051	0.0471947
GSE45365_BCELL_VS_CD8_TCELL_DN	163	0.464402	1.42045	0.00405269	0.0470906
GSE25123_CTRL_VS_ROSIGLITAZONE_STIM_PPARG_KO_MACROPHAGE_DN	198	0.463561	1.42019	0.001002	0.0471583
GSE4142_NAIVE_VS_GC_BCELL_UP	198	0.462296	1.41865	0.00100705	0.0482834
GSE36392_TYPE_2_MYELOID_VS_NEUTROPHIL_IL25_TREATED_LUNG_UP	200	0.461656	1.41864	0.00401606	0.0481301
GSE3039_CD4_TCELL_VS_B2_BCELL_UP	200	0.460952	1.41787	0.00200602	0.0485701
GSE3982_DC_VS_MAC_LPS_STIM_DN	196	0.459883	1.41674	0.00100908	0.0493744
GSE6259_FLT3L_INDUCED_VS_WT_SPLENIC_DC_33D1_POS_DN	161	0.46218	1.41652	0.00403226	0.0494169
GSE43955_10H_VS_60H_ACT_CD4_TCELL_WITH_TGFB_IL6_DN	199	0.463105	1.41624	0.00301205	0.0494754
GSE21774_CD62L_POS_CD56_DIM_VS_CD62L_NEG_CD56_DIM_NK_CELL_UP	198	0.457132	1.41538	0.00301205	0.0500638
GSE2585_CD80_HIGH_VS_LOW_MTEC_UP	198	0.462144	1.41519	0.00301205	0.0500633
GSE40666_STAT1_KO_VS_STAT4_KO_CD8_TCELL_DN	159	0.465442	1.41432	0.00703518	0.0505711
GSE37416_CTRL_VS_0H_F_TULARENSIS_LVS_NEUTROPHIL_DN	149	0.467512	1.41429	0.00505561	0.0504276
GSE7218_UNSTIM_VS_ANTIGEN_STIM_THROUGH_IGM_BCELL_UP	122	0.470035	1.41398	0.0122951	0.0505216
GSE22025_TGFB1_VS_TGFB1_AND_PROGESTERONE_TREATED_CD4_TCELL_DN	196	0.459444	1.41338	0	0.0509197
GSE11961_GERMINAL_CENTER_BCELL_DAY7_VS_MEMORY_BCELL_DAY40_DN	200	0.460648	1.41319	0.00300601	0.0509824
GSE1740_MCSF_VS_MCSF_AND_IFNG_DAY2_DERIVED_MACROPHAGE_WITH_IFNA_STIM_DN	166	0.462174	1.41275	0.00301508	0.0512184
GSE29618_PRE_VS_DAY7_POST_LAIV_FLU_VACCINE_PDC_UP	190	0.460013	1.41261	0.00301205	0.0511905
GSE26290_CTRL_VS_AKT_INHIBITOR_TREATED_ANTI_CD3_AND_IL2_STIM_CD8_TCELL_UP	188	0.459865	1.41256	0.0010101	0.051053
GSE22033_WT_VS_PPARG_KO_MEF_UP	189	0.458036	1.41236	0.0040201	0.0510416
GSE24142_EARLY_THYMIC_PROGENITOR_VS_DN3_THYMOCYTE_UP	200	0.460378	1.41231	0.00100806	0.0509288
GSE24142_EARLY_THYMIC_PROGENITOR_VS_DN2_THYMOCYTE_FETAL_UP	199	0.462525	1.4117	0.00201005	0.051239
GSE45837_WT_VS_GFI1_KO_PDC_UP	183	0.462821	1.41131	0	0.051387
GSE1925_CTRL_VS_3H_IFNG_STIM_IFNG_PRIMED_MACROPHAGE_DN	197	0.461502	1.41064	0.00402414	0.0517914
GSE15930_STIM_VS_STIM_AND_IL12_24H_CD8_T_CELL_DN	199	0.461671	1.41002	0.00201005	0.0521957
GSE7460_CTRL_VS_TGFB_TREATED_ACT_TREG_DN	197	0.455115	1.40987	0.00200401	0.0521987
GSE19888_CTRL_VS_A3R_ACT_TREATED_MAST_CELL_PRETREATED_WITH_A3R_INH_UP	198	0.46162	1.40968	0.00200401	0.0522042
GSE19198_CTRL_VS_IL21_TREATED_TCELL_1H_UP	166	0.462939	1.40917	0.00202429	0.0525068
GSE1925_CTRL_VS_3H_IFNG_STIM_MACROPHAGE_DN	189	0.45835	1.40893	0.00404449	0.0525975
GSE24634_TEFF_VS_TCONV_DAY7_IN_CULTURE_DN	198	0.457589	1.4069	0.0030303	0.0543685
GSE19888_CTRL_VS_A3R_ACTIVATION_MAST_CELL_DN	194	0.457771	1.40642	0.00201005	0.0546919
GSE5589_LPS_VS_LPS_AND_IL6_STIM_IL6_KO_MACROPHAGE_45MIN_UP	200	0.454931	1.40574	0.00301205	0.0551361
GSE22886_IGG_IGA_MEMORY_BCELL_VS_BLOOD_PLASMA_CELL_UP	199	0.45713	1.40564	0.00502513	0.0550349
GSE14769_UNSTIM_VS_40MIN_LPS_BMDM_UP	194	0.461549	1.40467	0.00200602	0.0558342
GSE13522_CTRL_VS_T_CRUZI_BRAZIL_STRAIN_INF_SKIN_UP	143	0.46445	1.40417	0.00909091	0.056149
GSE25123_ROSIGLITAZONE_VS_IL4_AND_ROSIGLITAZONE_STIM_MACROPHAGE_DAY10_DN	116	0.463761	1.40316	0.014433	0.0570169
GSE21927_SPLEEN_VS_C26GM_TUMOR_MONOCYTE_BALBC_UP	162	0.457004	1.40265	0.00201613	0.0573729
GSE19401_RETINOIC_ACID_VS_RETINOIC_ACID_AND_PAM2CSK4_STIM_FOLLICULAR_DC_UP	192	0.456051	1.40248	0.0020202	0.0573625
GSE2770_UNTREATED_VS_TGFB_AND_IL4_TREATED_ACT_CD4_TCELL_48H_UP	152	0.457232	1.40236	0.00913706	0.0573006
GSE23502_WT_VS_HDC_KO_MYELOID_DERIVED_SUPPRESSOR_CELL_COLON_TUMOR_DN	199	0.456482	1.40189	0.003003	0.057395
GSE17721_CTRL_VS_CPG_1H_BMDC_DN	200	0.455037	1.40041	0	0.0587858
GSE21360_PRIMARY_VS_QUATERNARY_MEMORY_CD8_TCELL_UP	172	0.461724	1.40027	0.00303644	0.0587639
GSE22025_UNTREATED_VS_TGFB1_AND_PROGESTERONE_TREATED_CD4_TCELL_UP	197	0.455835	1.40004	0.00301205	0.0588704
GSE5589_WT_VS_IL10_KO_LPS_AND_IL6_STIM_MACROPHAGE_45MIN_UP	198	0.458271	1.39981	0.004004	0.058928
GSE29614_CTRL_VS_DAY3_TIV_FLU_VACCINE_PBMC_UP	161	0.461682	1.3996	0.00807265	0.0589564
GSE29164_UNTREATED_VS_CD8_TCELL_TREATED_MELANOMA_DAY7_DN	200	0.453292	1.39939	0	0.0589967
GSE6259_33D1_POS_DC_VS_CD8_TCELL_UP	140	0.461283	1.39896	0.0100806	0.0592899
GSE24142_EARLY_THYMIC_PROGENITOR_VS_DN2_THYMOCYTE_ADULT_UP	199	0.454733	1.39886	0.00401606	0.0592193
GSE40666_NAIVE_VS_EFFECTOR_CD8_TCELL_UP	199	0.45513	1.39879	0.00300903	0.0590945
GSE21063_3H_VS_16H_ANTI_IGM_STIM_NFATC1_KOBCELL_UP	198	0.458442	1.39871	0.00803213	0.0590083
GSE42088_UNINF_VS_LEISHMANIA_INF_DC_8H_DN	193	0.452002	1.39866	0.00201207	0.0588683
GSE4142_NAIVE_VS_MEMORY_BCELL_UP	196	0.456316	1.39831	0.00100301	0.0590352
GSE26488_WT_VS_VP16_TRANSGENIC_HDAC7_KO_DOUBLE_POSITIVE_THYMOCYTE_UP	197	0.449537	1.3982	0.00300903	0.0589946
GSE42021_CD24INT_TREG_VS_CD24INT_TCONV_THYMUS_DN	199	0.457613	1.39812	0.00201207	0.0588956
GSE6259_FLT3L_INDUCED_DEC205_POS_DC_VS_CD4_TCELL_DN	126	0.469333	1.39736	0.0101112	0.0596001
GSE37301_COMMON_LYMPHOID_PROGENITOR_VS_PRO_BCELL_UP	190	0.457737	1.39735	0.00603015	0.0594302
GSE3982_NKCELL_VS_TH1_UP	185	0.458093	1.39714	0.00201005	0.0594886
GSE360_HIGH_VS_LOW_DOSE_B_MALAYI_DC_DN	197	0.452331	1.39678	0.00201816	0.059681
GSE37301_LYMPHOID_PRIMED_MPP_VS_RAG2_KO_NK_CELL_DN	191	0.454922	1.39674	0.00100402	0.0595584
GSE28783_ANTI_MIR33_VS_UNTREATED_ATHEROSCLEROSIS_MACROPHAGE_DN	194	0.455449	1.39554	0.0010101	0.0607938
GSE39556_CD8A_DC_VS_NK_CELL_DN	196	0.451392	1.39494	0.00100503	0.06124
GSE6269_HEALTHY_VS_STAPH_PNEUMO_INF_PBMC_DN	167	0.452557	1.39494	0.00907258	0.0610706
GSE12003_MIR223_KO_VS_WT_BM_PROGENITOR_4D_CULTURE_DN	199	0.452227	1.3943	0.00503018	0.061664
GSE12707_AT16L1_HYPOMORPH_VS_WT_THYMUS_DN	124	0.46226	1.3938	0.00919305	0.0620426
GSE9650_EFFECTOR_VS_EXHAUSTED_CD8_TCELL_DN	199	0.454883	1.39355	0.00100301	0.0621786
GSE2770_IL12_VS_TGFB_AND_IL12_TREATED_ACT_CD4_TCELL_6H_UP	186	0.45435	1.3922	0.00201816	0.0634244
GSE29949_CD8_NEG_DC_SPLEEN_VS_DC_BRAIN_UP	187	0.456447	1.39209	0.00402414	0.0633482
GSE16450_CTRL_VS_IFNA_12H_STIM_MATURE_NEURON_CELL_LINE_UP	198	0.451369	1.39151	0.00100604	0.0638506
GSE37605_TREG_VS_TCONV_C57BL6_FOXP3_IRES_GFP_UP	125	0.457178	1.3911	0.0204082	0.0641482
GSE360_T_GONDII_VS_B_MALAYI_HIGH_DOSE_DC_UP	195	0.452073	1.39095	0.00403633	0.0641243
GSE8515_CTRL_VS_IL6_4H_STIM_MAC_DN	184	0.451176	1.39089	0.00302419	0.0640069
GSE19941_IL10_KO_VS_IL10_KO_AND_NFKBP50_KO_LPS_AND_IL10_STIM_MACROPHAGE_UP	196	0.454516	1.38973	0.00702106	0.0651291
GSE3337_4H_VS_16H_IFNG_IN_CD8POS_DC_DN	195	0.452806	1.38958	0.005005	0.065116
GSE4748_CTRL_VS_LPS_AND_CYANOBACTERIUM_LPSLIKE_STIM_DC_3H_DN	200	0.451197	1.38864	0.00100604	0.066041
GSE28783_CTRL_ANTI_MIR_VS_UNTREATED_ATHEROSCLEROSIS_MACROPHAGE_DN	196	0.453676	1.38857	0.00301508	0.0659571
GSE15767_MED_VS_SCS_MAC_LN_UP	199	0.456274	1.38848	0.00301508	0.0659133
GSE21063_WT_VS_NFATC1_KO_BCELL_UP	198	0.448595	1.38789	0.00503525	0.0664227
GSE22601_IMMATURE_CD4_SINGLE_POSITIVE_VS_DOUBLE_POSITIVE_THYMOCYTE_UP	185	0.453645	1.38783	0.00603622	0.0663013
GSE32423_IL7_VS_IL7_IL4_NAIVE_CD8_TCELL_UP	197	0.450947	1.38775	0.00200602	0.0662285
GSE16385_UNTREATED_VS_12H_IFNG_TNF_TREATED_MACROPHAGE_UP	172	0.453435	1.38753	0.00201207	0.0663041
GSE36476_CTRL_VS_TSST_ACT_40H_MEMORY_CD4_TCELL_OLD_UP	190	0.449801	1.3859	0.00704935	0.0680461
GSE3982_EFF_MEMORY_CD4_TCELL_VS_TH1_UP	194	0.449285	1.38544	0.00504541	0.0684346
GSE29618_BCELL_VS_MONOCYTE_DN	199	0.448895	1.38527	0.00301811	0.0684843
GSE1460_DP_VS_CD4_THYMOCYTE_DN	197	0.451446	1.38522	0.00200602	0.0683679
GSE11961_FOLLICULAR_BCELL_VS_MARGINAL_ZONE_BCELL_UP	198	0.448239	1.38494	0.00603015	0.0684883
GSE17721_POLYIC_VS_GARDIQUIMOD_1H_BMDC_UP	199	0.448507	1.38447	0.00601202	0.0688201
GSE12366_NAIVE_VS_MEMORY_BCELL_UP	177	0.451027	1.38393	0.00705645	0.0693125
GSE28449_WT_VS_LRF_KO_GERMINAL_CENTER_BCELL_UP	197	0.451971	1.38297	0	0.0702518
GSE7852_LN_VS_FAT_TCONV_DN	199	0.447988	1.38278	0.002	0.0702704
GSE13411_IGM_VS_SWITCHED_MEMORY_BCELL_UP	187	0.453876	1.38234	0.00301205	0.0706449
GSE360_L_DONOVANI_VS_T_GONDII_DC_UP	198	0.45185	1.38216	0.00604839	0.0707025
GSE3982_EFF_MEMORY_CD4_TCELL_VS_NKCELL_DN	194	0.451015	1.38171	0.00301508	0.0710697
GSE16386_IL4_VS_IL4_AND_ROSIGLITAZONE_STIM_MACROPHAGE_6H_DN	198	0.448981	1.38142	0.00601805	0.0712794
GSE40274_IRF4_VS_FOXP3_AND_IRF4_TRANSDUCED_ACTIVATED_CD4_TCELL_DN	115	0.462118	1.38138	0.00712831	0.0711483
GSE8835_HEALTHY_VS_CLL_CD4_TCELL_UP	199	0.449339	1.38112	0.00400802	0.0712876
GSE22443_NAIVE_VS_ACT_AND_IL2_TREATED_CD8_TCELL_UP	199	0.452191	1.37974	0.00200803	0.0728407
GSE13547_CTRL_VS_ANTI_IGM_STIM_ZFX_KO_BCELL_12H_DN	161	0.449915	1.37946	0.012109	0.0730665
GSE37605_C57BL6_VS_NOD_FOXP3_FUSION_GFP_TREG_UP	117	0.458245	1.37943	0.0265849	0.0729093
GSE22935_WT_VS_MYD88_KO_MACROPHAGE_12H_MBOVIS_BCG_STIM_UP	200	0.446234	1.37835	0.00503018	0.0740944
GSE10325_CD4_TCELL_VS_BCELL_DN	178	0.449139	1.37788	0.0060423	0.0745569
GSE360_L_MAJOR_VS_T_GONDII_MAC_UP	190	0.44475	1.37757	0.00703518	0.0747286
GSE37301_LYMPHOID_PRIMED_MPP_VS_CD4_TCELL_UP	187	0.45021	1.37754	0.0060241	0.074575
GSE38697_LIGHT_ZONE_VS_DARK_ZONE_BCELL_DN	120	0.454518	1.37753	0.0153218	0.0743975
GSE7831_UNSTIM_VS_CPG_STIM_PDC_4H_DN	199	0.444472	1.37747	0.0110442	0.0742904
GSE21380_NON_TFH_VS_GERMINAL_CENTER_TFH_CD4_TCELL_UP	198	0.447418	1.3774	0.00200602	0.074192
GSE1566_WT_VS_EZH2_KO_LN_TCELL_UP	187	0.446761	1.37734	0.00401606	0.0740799
GSE22443_NAIVE_VS_ACT_AND_IL2_TREATED_CD8_TCELL_DN	198	0.449229	1.37727	0.00502513	0.0739846
GSE5589_WT_VS_IL10_KO_LPS_AND_IL10_STIM_MACROPHAGE_180MIN_DN	114	0.45766	1.37721	0.0132383	0.0738736
GSE18791_CTRL_VS_NEWCASTLE_VIRUS_DC_1H_DN	166	0.446679	1.37689	0.00608519	0.0741565
GSE17974_0H_VS_24H_IN_VITRO_ACT_CD4_TCELL_UP	174	0.448951	1.37688	0.00902708	0.0739872
PATEL_SKIN_OF_BODY_ZOSTAVAX_AGE_70_93YO_VZV_CHALLENGE_6HR_UP	288	0.444338	1.37655	0.002	0.0742063
GSE6269_FLU_VS_STAPH_AUREUS_INF_PBMC_DN	163	0.458719	1.376	0.00808898	0.0747708
GSE17721_POLYIC_VS_GARDIQUIMOD_0.5H_BMDC_UP	199	0.445467	1.37565	0.00901804	0.0750528
GSE22886_CD4_TCELL_VS_BCELL_NAIVE_DN	188	0.448735	1.3754	0.00100604	0.0751799
GSE20366_CD103_POS_VS_NEG_TREG_KLRG1NEG_DN	199	0.447973	1.37507	0.00401606	0.0754754
GSE30083_SP2_VS_SP3_THYMOCYTE_UP	199	0.445026	1.37495	0.00501002	0.075464
GSE46606_UNSTIM_VS_CD40L_IL2_IL5_1DAY_STIMULATED_IRF4HIGH_SORTED_BCELL_UP	195	0.444227	1.37485	0.00700701	0.0754191
GSE360_L_MAJOR_VS_T_GONDII_DC_UP	193	0.44707	1.37473	0.00603622	0.0753921
GSE43955_1H_VS_42H_ACT_CD4_TCELL_WITH_TGFB_IL6_DN	198	0.448482	1.37469	0.00400802	0.0752472
GSE12484_HEALTHY_VS_PERIDONTITIS_NEUTROPHILS_UP	133	0.457782	1.37466	0.0122324	0.075097
GSE3982_DC_VS_BCELL_UP	198	0.445011	1.37462	0.00402414	0.0749594
GSE11057_CD4_CENT_MEM_VS_PBMC_DN	189	0.451934	1.37447	0.00902708	0.0749866
GSE46242_CTRL_VS_EGR2_DELETED_TH1_CD4_TCELL_DN	178	0.44463	1.37435	0.00503525	0.0749785
GSE21033_3H_VS_12H_POLYIC_STIM_DC_DN	143	0.453642	1.37404	0.0221998	0.0752116
GSE40666_UNTREATED_VS_IFNA_STIM_STAT1_KO_CD8_TCELL_90MIN_DN	195	0.444868	1.37328	0.0040282	0.0760509
GSE43863_TFH_VS_LY6C_INT_CXCR5POS_MEMORY_CD4_TCELL_DN	196	0.447764	1.37225	0.00501505	0.0773313
GSE8835_CD4_VS_CD8_TCELL_CLL_PATIENT_DN	200	0.446035	1.37222	0.00501002	0.0771864
GSE1460_NAIVE_CD4_TCELL_ADULT_BLOOD_VS_THYMIC_STROMAL_CELL_DN	198	0.443765	1.37217	0.00201207	0.0770634
GSE16385_IFNG_TNF_VS_ROSIGLITAZONE_STIM_MACROPHAGE_DN	152	0.45264	1.37204	0.0161453	0.0770372
GSE40274_CTRL_VS_FOXP3_AND_IRF4_TRANSDUCED_ACTIVATED_CD4_TCELL_UP	159	0.448453	1.37084	0.0141988	0.0784507
GSE17721_CTRL_VS_POLYIC_0.5H_BMDC_DN	199	0.447143	1.37006	0.0100301	0.0793775
GSE7460_CTRL_VS_TGFB_TREATED_ACT_CD8_TCELL_DN	200	0.445696	1.36988	0.00403226	0.079426
GSE12845_PRE_GC_VS_DARKZONE_GC_TONSIL_BCELL_UP	187	0.442354	1.36937	0.00501002	0.0799463
GSE21033_CTRL_VS_POLYIC_STIM_DC_1H_UP	188	0.445497	1.36935	0.0110664	0.0797843
GSE8921_UNSTIM_0H_VS_TLR1_2_STIM_MONOCYTE_3H_DN	199	0.446032	1.3689	0.0040201	0.0802407
GSE13522_WT_VS_IFNG_KO_SKING_T_CRUZI_Y_STRAIN_INF_UP	122	0.456369	1.36866	0.0133197	0.0804002
GSE5503_MLN_DC_VS_SPLEEN_DC_ACTIVATED_ALLOGENIC_TCELL_UP	200	0.443883	1.36855	0.00901804	0.0803665
GSE11961_MARGINAL_ZONE_BCELL_VS_MEMORY_BCELL_DAY40_UP	198	0.444857	1.3684	0.00302115	0.0803743
GSE360_CTRL_VS_L_DONOVANI_DC_DN	199	0.443816	1.36831	0.00502008	0.0803296
GSE22886_NAIVE_CD4_TCELL_VS_NEUTROPHIL_DN	195	0.443915	1.36801	0.0110442	0.0805679
GSE37301_RAG2_KO_VS_RAG2_AND_ETS1_KO_NK_CELL_UP	200	0.447015	1.36742	0.00501505	0.0812702
GSE14413_UNSTIM_VS_IFNB_STIM_RAW264_CELLS_UP	141	0.452257	1.36678	0.0222447	0.0820662
GSE3982_BCELL_VS_NKCELL_DN	190	0.445036	1.36641	0.00702106	0.0824178
GSE19941_IL10_KO_VS_IL10_KO_AND_NFKBP50_KO_UNSTIM_MACROPHAGE_UP	198	0.447605	1.36544	0.00401204	0.0835048
GSE16385_MONOCYTE_VS_MACROPHAGE_DN	200	0.442777	1.36507	0.01002	0.0838691
GSE36891_POLYIC_TLR3_VS_PAM_TLR2_STIM_PERITONEAL_MACROPHAGE_UP	149	0.452229	1.36323	0.0181452	0.0865056
GSE2770_IL12_VS_TGFB_AND_IL12_TREATED_ACT_CD4_TCELL_2H_DN	161	0.442832	1.36318	0.0131579	0.0863908
GSE21927_EL4_VS_MCA203_TUMOR_MONOCYTES_UP	165	0.445853	1.36288	0.0120968	0.0865975
GSE22601_DOUBLE_NEGATIVE_VS_CD8_SINGLE_POSITIVE_THYMOCYTE_UP	190	0.442726	1.36219	0.00901804	0.087334
GSE15930_NAIVE_VS_48H_IN_VITRO_STIM_IFNAB_CD8_TCELL_UP	196	0.440985	1.36164	0.0120846	0.0879722
GSE19923_WT_VS_HEB_KO_DP_THYMOCYTE_UP	198	0.443444	1.36158	0.0080402	0.0878515
GSE13547_WT_VS_ZFX_KO_BCELL_ANTI_IGM_STIM_12H_UP	138	0.453366	1.36122	0.0131712	0.0881948
GSE12507_PDC_CELL_LINE_VS_IMMATUE_T_CELL_LINE_DN	135	0.453343	1.36119	0.0162437	0.0880451
GSE4590_PRE_BCELL_VS_VPREB_POS_LARGE_PRE_BCELL_UP	155	0.449299	1.36055	0.0111902	0.0888099
GSE16450_CTRL_VS_IFNA_6H_STIM_MATURE_NEURON_CELL_LINE_UP	197	0.442991	1.35968	0.00702106	0.0899359
GSE3720_UNSTIM_VS_LPS_STIM_VD2_GAMMADELTA_TCELL_DN	144	0.449804	1.35948	0.0171544	0.0900265
GSE40274_CTRL_VS_FOXP3_AND_XBP1_TRANSDUCED_ACTIVATED_CD4_TCELL_DN	155	0.442646	1.35943	0.0202429	0.0899101
GSE16385_ROSIGLITAZONE_IL4_VS_IL4_ALONE_STIM_MACROPHAGE_12H_DN	199	0.445301	1.35867	0.00906344	0.090924
GSE29618_BCELL_VS_MONOCYTE_DAY7_FLU_VACCINE_DN	199	0.443819	1.35852	0.00200803	0.090926
GSE17721_4_VS_24H_CPG_BMDC_UP	200	0.441354	1.35804	0.00601202	0.0914831
GSE32034_UNTREATED_VS_ROSIGLIZATONE_TREATED_LY6C_LOW_MONOCYTE_UP	171	0.444327	1.35777	0.0110999	0.0916816
GSE3982_DC_VS_TH1_UP	197	0.437638	1.35776	0.00501505	0.0914987
GSE18281_SUBCAPSULAR_VS_PERIMEDULLARY_CORTICAL_REGION_OF_THYMUS_UP	200	0.444369	1.35744	0.00603015	0.0918417
GSE40666_STAT1_KO_VS_STAT4_KO_CD8_TCELL_WITH_IFNA_STIM_90MIN_DN	161	0.448891	1.35724	0.0151362	0.0919408
GSE29618_PRE_VS_DAY7_POST_TIV_FLU_VACCINE_MONOCYTE_UP	190	0.444808	1.3565	0.0060423	0.0929291
GSE1460_INTRATHYMIC_T_PROGENITOR_VS_DP_THYMOCYTE_UP	191	0.442328	1.35642	0.00301205	0.0928756
GSE9037_WT_VS_IRAK4_KO_BMDM_UP	200	0.442281	1.35607	0.00802407	0.0932037
GSE22886_NAIVE_TCELL_VS_NEUTROPHIL_DN	196	0.440798	1.35556	0.00603622	0.093755
GSE7509_DC_VS_MONOCYTE_UP	200	0.441012	1.35542	0.00502008	0.0937788
GSE22611_NOD2_TRANSD_VS_CTRL_TRANSD_HEK293_MDP_STIM_2H_UP	189	0.442002	1.3554	0.0110331	0.0936173
GSE24492_LYVE_NEG_VS_POS_MACROPHAGE_DN	199	0.439419	1.35482	0.00801603	0.0943156
GSE21927_SPLENIC_C26GM_TUMOROUS_VS_BONE_MARROW_MONOCYTES_UP	155	0.441436	1.35389	0.020141	0.0954945
GSE10147_IL3_AND_HIVP17_VS_IL3_AND_CPG_STIM_PDC_UP	150	0.443227	1.35372	0.0121704	0.0955543
GSE34156_UNTREATED_VS_6H_TLR1_TLR2_LIGAND_TREATED_MONOCYTE_UP	190	0.440698	1.3535	0.00702106	0.0957488
GSE19941_UNSTIM_VS_LPS_AND_IL10_STIM_IL10_KO_NFKBP50_KO_MACROPHAGE_UP	170	0.440998	1.3526	0.010101	0.0970362
GSE26488_CTRL_VS_PEPTIDE_INJECTION_HDAC7_DELTAP_TG_OT2_THYMOCYTE_UP	200	0.438611	1.35242	0.00901804	0.0971234
GSE40685_NAIVE_CD4_TCELL_VS_FOXP3_KO_TREG_PRECURSOR_DN	185	0.437608	1.35241	0.0120846	0.0969262
GSE22611_MUTANT_NOD2_TRANSDUCED_VS_CTRL_HEK293T_STIMULATED_WITH_MDP_6H_UP	189	0.44122	1.35175	0.0120846	0.0978955
GSE22886_CD8_VS_CD4_NAIVE_TCELL_DN	188	0.438786	1.35105	0.0120724	0.0987957
GSE21063_WT_VS_NFATC1_KO_3H_ANTI_IGM_STIM_BCELL_UP	199	0.438296	1.3509	0.0110442	0.0988167
GSE18804_SPLEEN_MACROPHAGE_VS_BRAIN_TUMORAL_MACROPHAGE_UP	189	0.440591	1.3508	0.00301508	0.0987625
GSE37301_COMMON_LYMPHOID_PROGENITOR_VS_RAG2_KO_NK_CELL_DN	192	0.438766	1.3505	0.0100402	0.0990474
GSE3982_NEUTROPHIL_VS_BCELL_UP	197	0.439541	1.35048	0.011011	0.0988809
GSE11961_FOLLICULAR_BCELL_VS_MARGINAL_ZONE_BCELL_DN	199	0.437659	1.3504	0.00700701	0.09881
GSE34156_NOD2_LIGAND_VS_NOD2_AND_TLR1_TLR2_LIGAND_24H_TREATED_MONOCYTE_UP	175	0.440974	1.35003	0.0110331	0.0992182
GSE2770_IL12_AND_TGFB_ACT_VS_ACT_CD4_TCELL_6H_UP	190	0.438345	1.34958	0.0130522	0.0996956
GSE18148_CBFB_KO_VS_WT_TREG_UP	199	0.438594	1.34932	0.0131048	0.0999166
GSE11818_WT_VS_DICER_KO_TREG_UP	143	0.442172	1.34868	0.0192698	0.100737
GSE41867_NAIVE_VS_DAY15_LCMV_CONE13_EFFECTOR_CD8_TCELL_UP	160	0.441773	1.34847	0.0141271	0.100866
GSE2826_WT_VS_XID_BCELL_DN	199	0.436862	1.34818	0.00601202	0.101172
GSE13547_WT_VS_ZFX_KO_BCELL_UP	161	0.442359	1.34804	0.0101317	0.101196
GSE15659_TREG_VS_TCONV_DN	165	0.441618	1.34793	0.0121335	0.101156
GSE24634_IL4_VS_CTRL_TREATED_NAIVE_CD4_TCELL_DAY3_UP	198	0.43819	1.34766	0.00604839	0.101365
GSE28237_FOLLICULAR_VS_LATE_GC_BCELL_UP	197	0.437507	1.34724	0.00901804	0.101855
GSE18791_UNSTIM_VS_NEWCATSLE_VIRUS_DC_1H_UP	157	0.440633	1.34701	0.0182556	0.102013
GSE24142_EARLY_THYMIC_PROGENITOR_VS_DN3_THYMOCYTE_ADULT_UP	199	0.434946	1.34611	0.00902708	0.103349
GSE40068_CXCR5POS_BCL6POS_TFH_VS_CXCR5NEG_BCL6NEG_CD4_TCELL_DN	200	0.439249	1.34598	0.0120603	0.103355
GSE8868_SPLEEN_VS_INTESTINE_CD11B_POS_CD11C_NEG_DC_DN	199	0.439952	1.34535	0.00704935	0.104231
GSE27670_CTRL_VS_LMP1_TRANSDUCED_GC_BCELL_DN	199	0.438533	1.34523	0.00803213	0.104238
GSE34205_RSV_VS_FLU_INF_INFANT_PBMC_UP	177	0.440792	1.34521	0.0162107	0.104067
GSE1460_DP_THYMOCYTE_VS_THYMIC_STROMAL_CELL_DN	197	0.435863	1.3452	0.0160643	0.10387
GSE21063_CTRL_VS_ANTI_IGM_STIM_BCELL_16H_DN	197	0.438211	1.34501	0.012012	0.103996
GSE3691_CONVENTIONAL_VS_PLASMACYTOID_DC_SPLEEN_DN	199	0.43578	1.34488	0.00904523	0.103999
GSE22229_UNTREATED_VS_IMMUNOSUPP_THERAPY_RENAL_TRANSPLANT_PATIENT_PBMC_UP	197	0.436995	1.3447	0.00703518	0.104085
GSE45365_WT_VS_IFNAR_KO_CD8A_DC_MCMV_INFECTION_DN	185	0.43841	1.3445	0.0120968	0.104196
GSE28449_WT_VS_LRF_KO_GERMINAL_CENTER_BCELL_DN	194	0.440688	1.34443	0.00802407	0.104079
GSE17721_POLYIC_VS_CPG_0.5H_BMDC_UP	197	0.436527	1.34431	0.0100402	0.104093
GSE3337_CTRL_VS_16H_IFNG_IN_CD8POS_DC_UP	199	0.437847	1.34426	0.0120361	0.103991
GSE30083_SP2_VS_SP4_THYMOCYTE_UP	198	0.437302	1.34315	0.00701403	0.10574
GSE7831_1H_VS_4H_INFLUENZA_STIM_PDC_UP	199	0.43689	1.34281	0.0140562	0.106131
GSE22886_IGM_MEMORY_BCELL_VS_BLOOD_PLASMA_CELL_UP	192	0.438591	1.34271	0.00903614	0.106072
GSE9946_MATURE_STIMULATORY_VS_LISTERIA_INF_MATURE_DC_DN	129	0.443118	1.34193	0.0344478	0.107172
GSE34156_UNTREATED_VS_24H_NOD2_AND_TLR1_TLR2_LIGAND_TREATED_MONOCYTE_UP	181	0.439915	1.34152	0.0171544	0.107728
GSE17974_IL4_AND_ANTI_IL12_VS_UNTREATED_48H_ACT_CD4_TCELL_UP	175	0.4408	1.34126	0.00503525	0.108068
GSE19198_6H_VS_24H_IL21_TREATED_TCELL_DN	198	0.437047	1.34119	0.0140704	0.107999
GSE25123_CTRL_VS_IL4_AND_ROSIGLITAZONE_STIM_MACROPHAGE_DN	199	0.436438	1.34117	0.0080402	0.107812
GSE20715_0H_VS_24H_OZONE_TLR4_KO_LUNG_UP	197	0.437413	1.34087	0.00804829	0.108156
GSE9946_IMMATURE_VS_LISTERIA_INF_MATURE_DC_UP	134	0.440448	1.34053	0.0242915	0.108491
GSE40277_GATA1_AND_SATB1_TRANSDUCED_VS_CTRL_CD4_TCELL_DN	199	0.436538	1.34034	0.0120603	0.108668
GSE33374_CD8_ALPHAALPHA_VS_ALPHABETA_CD161_HIGH_TCELL_UP	199	0.438563	1.3402	0.0060241	0.108734
GSE34156_UNTREATED_VS_24H_TLR1_TLR2_LIGAND_TREATED_MONOCYTE_UP	170	0.437268	1.34008	0.012109	0.108733
GSE45365_BCELL_VS_CD8_TCELL_UP	166	0.439776	1.33994	0.0182186	0.108784
GSE3203_UNTREATED_VS_IFNB_TREATED_LN_BCELL_DN	200	0.433791	1.33979	0.0100301	0.108867
GSE11924_TH1_VS_TH17_CD4_TCELL_UP	199	0.436631	1.33972	0.0130391	0.108786
GSE15930_STIM_VS_STIM_AND_IFNAB_24H_CD8_T_CELL_DN	199	0.434276	1.33959	0.0110887	0.10879
GSE8621_LPS_STIM_VS_LPS_PRIMED_AND_LPS_STIM_MACROPHAGE_UP	200	0.437568	1.33954	0.00802407	0.108697
GSE16385_UNTREATED_VS_12H_IL4_TREATED_MACROPHAGE_DN	197	0.434362	1.33893	0.00905433	0.10971
GSE25123_WT_VS_PPARG_KO_MACROPHAGE_ROSIGLITAZONE_STIM_DN	164	0.438841	1.33862	0.00909091	0.110101
GSE17721_CTRL_VS_PAM3CSK4_2H_BMDC_DN	199	0.432699	1.33859	0.013013	0.109928
GSE4142_NAIVE_VS_MEMORY_BCELL_DN	198	0.434757	1.33859	0.0160481	0.10972
GSE17721_LPS_VS_GARDIQUIMOD_2H_BMDC_UP	200	0.434535	1.33796	0.0080402	0.110605
GSE23321_EFFECTOR_MEMORY_VS_NAIVE_CD8_TCELL_UP	191	0.43722	1.33735	0.0131048	0.111528
GSE36888_STAT5_AB_KNOCKIN_VS_WT_TCELL_IL2_TREATED_2H_DN	194	0.432249	1.33732	0.012109	0.111383
GSE2405_HEAT_KILLED_VS_LIVE_A_PHAGOCYTOPHILUM_STIM_NEUTROPHIL_9H_DN	200	0.432641	1.33704	0.00705645	0.11168
GSE25502_WT_VS_KLF13_KO_THYMIC_MEMORY_LIKE_CD8_TCELL_DN	165	0.438448	1.33697	0.0141271	0.111584
GSE22229_RENAL_TRANSPLANT_VS_HEALTHY_PBMC_DN	198	0.436197	1.33663	0.00603015	0.112043
GSE41867_LCMV_ARMSTRONG_VS_CLONE13_DAY15_EFFECTOR_CD8_TCELL_DN	163	0.435477	1.33588	0.0172065	0.113221
GSE22886_NEUTROPHIL_VS_DC_UP	193	0.437541	1.33556	0.011022	0.113625
GSE24574_BCL6_HIGH_TFH_VS_TFH_CD4_TCELL_UP	188	0.435084	1.33359	0.0140845	0.116815
GSE24142_ADULT_VS_FETAL_EARLY_THYMIC_PROGENITOR_UP	199	0.436655	1.33351	0.0151057	0.116731
GSE13306_TREG_VS_TCONV_LAMINA_PROPRIA_UP	200	0.435549	1.3335	0.0150602	0.11653
GSE2128_C57BL6_VS_NOD_THYMOCYTE_MIMETOPE_NEGATIVE_SELECTION_UP	196	0.43644	1.33327	0.0170512	0.116711
GSE6259_DEC205_POS_DC_VS_CD8_TCELL_DN	153	0.440726	1.33321	0.0231855	0.116612
GSE10325_BCELL_VS_MYELOID_DN	197	0.429715	1.33263	0.0221106	0.117518
GSE28726_NAIVE_CD4_TCELL_VS_NAIVE_NKTCELL_DN	200	0.432288	1.33242	0.00800801	0.117696
GSE15733_BM_VS_SPLEEN_MEMORY_CD4_TCELL_UP	198	0.43522	1.33234	0.0130391	0.117621
GSE13547_2H_VS_12_H_ANTI_IGM_STIM_ZFX_KO_BCELL_UP	165	0.434954	1.33212	0.0201816	0.117836
GSE9946_IMMATURE_VS_PROSTAGLANDINE2_TREATED_MATURE_DC_UP	145	0.440161	1.33155	0.0243655	0.118745
GSE6259_BCELL_VS_CD8_TCELL_UP	186	0.434231	1.33125	0.0131048	0.119139
GSE46606_UNSTIM_VS_CD40L_IL2_IL5_DAY3_STIMULATED_BCELL_UP	184	0.437709	1.33105	0.0171026	0.119292
GSE5589_LPS_AND_IL10_VS_LPS_AND_IL6_STIM_IL10_KO_MACROPHAGE_45MIN_UP	198	0.431788	1.33015	0.0110887	0.120861
GSE3982_BCELL_VS_EFF_MEMORY_CD4_TCELL_DN	190	0.43619	1.33002	0.0120724	0.120918
GSE11057_EFF_MEM_VS_CENT_MEM_CD4_TCELL_UP	189	0.432481	1.32933	0.00801603	0.122059
GSE3203_WT_VS_IFNAR1_KO_INFLUENZA_INFECTED_LN_BCELL_DN	199	0.435697	1.32866	0.0150905	0.123067
GSE23114_PERITONEAL_CAVITY_B1A_BCELL_VS_SPLEEN_BCELL_IN_SLE2C1_MOUSE_UP	197	0.437726	1.32844	0.00802407	0.123296
GSE19941_UNSTIM_VS_LPS_STIM_IL10_KO_MACROPHAGE_UP	195	0.433725	1.32835	0.00502513	0.123283
GSE20366_TREG_VS_NAIVE_CD4_TCELL_DEC205_CONVERSION_DN	198	0.431858	1.32815	0.0110331	0.123432
GSE29949_MICROGLIA_BRAIN_VS_CD8_NEG_DC_SPLEEN_DN	193	0.4305	1.32788	0.0110553	0.123763
GSE22313_HEALTHY_VS_SLE_MOUSE_CD4_TCELL_UP	183	0.435251	1.32761	0.0140845	0.124125
GSE32423_CTRL_VS_IL7_MEMORY_CD8_TCELL_UP	197	0.429372	1.32721	0.0110442	0.124748
GSE29618_MONOCYTE_VS_PDC_DAY7_FLU_VACCINE_UP	199	0.430813	1.32679	0.00900901	0.125375
GSE37605_FOXP3_FUSION_GFP_VS_IRES_GFP_TREG_NOD_DN	169	0.43538	1.3253	0.0190763	0.128152
GSE3982_MAST_CELL_VS_TH2_UP	195	0.433628	1.32463	0.0130916	0.129362
GSE339_CD4POS_VS_CD4CD8DN_DC_IN_CULTURE_UP	199	0.429578	1.32449	0.0120724	0.129402
GSE27241_WT_VS_RORGT_KO_TH17_POLARIZED_CD4_TCELL_TREATED_WITH_DIGOXIN_DN	177	0.431222	1.32431	0.0170341	0.129508
GSE3982_MAC_VS_TH2_UP	197	0.431122	1.32417	0.0080402	0.129522
GSE15930_NAIVE_VS_48H_IN_VITRO_STIM_IL12_CD8_TCELL_UP	198	0.429538	1.32415	0.0150754	0.129334
GSE24634_TREG_VS_TCONV_POST_DAY7_IL4_CONVERSION_DN	198	0.435701	1.32413	0.0120724	0.129154
GSE10240_IL17_VS_IL17_AND_IL22_STIM_PRIMARY_BRONCHIAL_EPITHELIAL_CELLS_DN	198	0.431308	1.32357	0.0110442	0.130059
GSE21360_NAIVE_VS_PRIMARY_MEMORY_CD8_TCELL_UP	172	0.431945	1.32355	0.0180542	0.129876
GSE41867_DAY6_VS_DAY15_LCMV_CLONE13_EFFECTOR_CD8_TCELL_DN	159	0.435967	1.3231	0.0202224	0.130583
GSE13887_ACT_CD4_VS_NO_TREATED_CD4_TCELL_DN	133	0.444359	1.32302	0.0243408	0.130497
GSE36476_CTRL_VS_TSST_ACT_72H_MEMORY_CD4_TCELL_OLD_UP	193	0.432689	1.32282	0.0180905	0.13065
GSE360_CTRL_VS_B_MALAYI_HIGH_DOSE_DC_DN	195	0.427355	1.3225	0.0141129	0.13109
GSE37605_C57BL6_VS_NOD_FOXP3_FUSION_GFP_TREG_DN	189	0.432354	1.32249	0.0161453	0.130889
GSE23114_WT_VS_SLE2C1_MOUSE_PERITONEAL_CAVITY_B1A_BCELL_DN	175	0.430591	1.32218	0.0171198	0.131336
GSE37301_COMMON_LYMPHOID_PROGENITOR_VS_RAG2_KO_NK_CELL_UP	190	0.429134	1.32211	0.0170512	0.131249
GSE19401_PLN_VS_PEYERS_PATCH_FOLLICULAR_DC_UP	194	0.430912	1.32205	0.0130522	0.131169
GSE7460_TCONV_VS_TREG_THYMUS_UP	200	0.429173	1.32151	0.0140845	0.132133
GSE13522_CTRL_VS_T_CRUZI_Y_STRAIN_INF_SKIN_IFNG_KO_DN	137	0.434591	1.32138	0.027163	0.132171
GSE2405_S_AUREUS_VS_A_PHAGOCYTOPHILUM_NEUTROPHIL_UP	200	0.432459	1.32121	0.0120361	0.132287
GSE15659_NAIVE_VS_PTPRC_NEG_CD4_TCELL_UP	176	0.430009	1.32101	0.0211268	0.132539
GSE43955_TH0_VS_TGFB_IL6_TH17_ACT_CD4_TCELL_52H_DN	200	0.429051	1.32089	0.0170683	0.132552
GSE15330_HSC_VS_MEGAKARYOCYTE_ERYTHROID_PROGENITOR_IKAROS_KO_DN	199	0.427381	1.32073	0.0180723	0.132667
GSE43863_DAY6_EFF_VS_DAY150_MEM_TH1_CD4_TCELL_UP	199	0.429804	1.32063	0.0150905	0.132673
GSE24081_CONTROLLER_VS_PROGRESSOR_HIV_SPECIFIC_CD8_TCELL_UP	194	0.435312	1.32042	0.0181087	0.132932
GSE22886_NAIVE_BCELL_VS_MONOCYTE_UP	183	0.431082	1.32	0.0151362	0.1336
GSE22935_UNSTIM_VS_48H_MBOVIS_BCG_STIM_MYD88_KO_MACROPHAGE_DN	199	0.42809	1.3199	0.0150754	0.133586
GSE6269_HEALTHY_VS_STAPH_AUREUS_INF_PBMC_DN	168	0.431802	1.31947	0.0262892	0.134285
GSE11884_WT_VS_FURIN_KO_NAIVE_CD4_TCELL_UP	137	0.435902	1.31939	0.0346939	0.134235
GSE9601_UNTREATED_VS_NFKB_INHIBITOR_TREATED_HCMV_INF_MONOCYTE_UP	160	0.428676	1.31904	0.0312185	0.134791
GSE14415_INDUCED_VS_NATURAL_TREG_UP	149	0.437058	1.31885	0.0161616	0.134979
GSE39152_CD103_NEG_VS_POS_MEMORY_CD8_TCELL_UP	200	0.429387	1.31856	0.0190763	0.135419
GSE13547_CTRL_VS_ANTI_IGM_STIM_BCELL_2H_DN	162	0.431955	1.31849	0.0151976	0.135333
GSE6269_FLU_VS_E_COLI_INF_PBMC_DN	143	0.434766	1.3179	0.0282828	0.13635
GSE12505_WT_VS_E2_2_HET_PDC_UP	128	0.439816	1.31762	0.0264496	0.136756
GSE360_L_MAJOR_VS_B_MALAYI_LOW_DOSE_MAC_UP	195	0.429722	1.3176	0.0171891	0.136576
GSE21927_GMCSF_IL6_VS_GMCSF_GCSF_TREATED_BONE_MARROW_UP	167	0.432936	1.31745	0.0210632	0.136687
GSE17721_PAM3CSK4_VS_CPG_2H_BMDC_UP	199	0.432423	1.31729	0.0160643	0.136774
GSE24574_NAIVE_VS_TCONV_CD4_TCELL_UP	198	0.428994	1.31717	0.0140987	0.136838
GSE9037_WT_VS_IRAK4_KO_LPS_4H_STIM_BMDM_DN	200	0.427215	1.31692	0.014014	0.137155
GSE22140_HEALTHY_VS_ARTHRITIC_GERMFREE_MOUSE_CD4_TCELL_DN	199	0.425974	1.31654	0.0160481	0.137775
GSE18281_SUBCAPSULAR_CORTICAL_REGION_VS_WHOLE_MEDULLA_THYMUS_DN	188	0.431079	1.3165	0.0201005	0.137641
GSE360_DC_VS_MAC_L_MAJOR_DN	195	0.428738	1.31582	0.0220441	0.138897
GSE17721_CPG_VS_GARDIQUIMOD_12H_BMDC_UP	199	0.42895	1.31556	0.0130261	0.139212
GSE7460_TREG_VS_TCONV_ACT_WITH_TGFB_UP	195	0.425887	1.31471	0.0170341	0.140619
GSE3982_DC_VS_EFF_MEMORY_CD4_TCELL_UP	196	0.427415	1.31457	0.0241935	0.140674
GSE21360_PRIMARY_VS_SECONDARY_MEMORY_CD8_TCELL_DN	196	0.428196	1.31368	0.0130522	0.142454
GSE33292_DN3_THYMOCYTE_VS_TCF1_KO_TCELL_LYMPHOMA_DN	146	0.432419	1.31346	0.0294416	0.142706
GSE26727_WT_VS_KLF2_KO_LPS_STIM_MACROPHAGE_UP	198	0.429891	1.31288	0.0181087	0.143772
GSE5589_IL6_KO_VS_IL10_KO_LPS_AND_IL10_STIM_MACROPHAGE_45MIN_UP	200	0.428103	1.31266	0.0180723	0.143792
GSE3982_BCELL_VS_BASOPHIL_DN	195	0.426138	1.31255	0.0180723	0.143807
GSE46606_UNSTIM_VS_CD40L_IL2_IL5_3DAY_STIMULATED_IRF4HIGH_SORTED_BCELL_DN	198	0.432677	1.3125	0.0140704	0.143682
GSE2128_CTRL_VS_MIMETOPE_NEGATIVE_SELECTION_DP_THYMOCYTE_NOD_UP	198	0.425069	1.31245	0.0211055	0.143587
GSE43955_1H_VS_42H_ACT_CD4_TCELL_DN	198	0.42559	1.31198	0.0190955	0.144475
GSE22886_NAIVE_BCELL_VS_BLOOD_PLASMA_CELL_UP	198	0.428037	1.31196	0.0180723	0.144267
GSE14000_4H_VS_16H_LPS_DC_TRANSLATED_RNA_UP	192	0.427868	1.31185	0.0230461	0.144299
GSE40274_FOXP3_VS_FOXP3_AND_LEF1_TRANSDUCED_ACTIVATED_CD4_TCELL_DN	199	0.426979	1.31149	0.022022	0.144885
GSE6259_FLT3L_INDUCED_DEC205_POS_DC_VS_CD8_TCELL_UP	146	0.430367	1.31131	0.040404	0.14504
GSE28783_CTRL_ANTI_MIR_VS_UNTREATED_ATHEROSCLEROSIS_MACROPHAGE_UP	190	0.423841	1.31102	0.0150754	0.145465
GSE9960_HEALTHY_VS_GRAM_NEG_AND_POS_SEPSIS_PBMC_UP	164	0.429528	1.31099	0.0232794	0.145293
GSE28737_FOLLICULAR_VS_MARGINAL_ZONE_BCELL_DN	200	0.430402	1.31088	0.0110442	0.145305
GSE7509_UNSTIM_VS_FCGRIIB_STIM_DC_UP	172	0.4282	1.31046	0.0273279	0.146041
GSE27670_BLIMP1_VS_LMP1_TRANSDUCED_GC_BCELL_UP	200	0.424026	1.31045	0.015015	0.145831
GSE16450_IMMATURE_VS_MATURE_NEURON_CELL_LINE_6H_IFNA_STIM_UP	196	0.425268	1.31025	0.0131313	0.146063
GSE1925_CTRL_VS_IFNG_PRIMED_MACROPHAGE_UP	200	0.423552	1.30936	0.014014	0.147966
GSE24574_BCL6_LOW_TFH_VS_NAIVE_CD4_TCELL_DN	194	0.425921	1.30921	0.0171371	0.148089
GSE29164_DAY3_VS_DAY7_UNTREATED_MELANOMA_UP	182	0.4283	1.30911	0.0150301	0.148083
GSE43863_TH1_VS_TFH_EFFECTOR_CD4_TCELL_UP	200	0.427504	1.30909	0.00803213	0.147901
GSE17974_0H_VS_48H_IN_VITRO_ACT_CD4_TCELL_UP	179	0.428335	1.30855	0.0252016	0.148938
GSE2585_CTEC_VS_THYMIC_DC_DN	199	0.42527	1.30742	0.0100402	0.151371
GSE10325_LUPUS_CD4_TCELL_VS_LUPUS_MYELOID_DN	199	0.424528	1.30708	0.0130391	0.151898
GSE9006_TYPE_1_DIABETES_AT_DX_VS_1MONTH_POST_DX_PBMC_DN	189	0.428466	1.30674	0.0231156	0.15242
GSE21927_SPLEEN_MONOCYTE_VS_GMCSF_GCSF_BONE_MARROW_UP	172	0.426486	1.30596	0.0231855	0.154034
GSE14350_IL2RB_KO_VS_WT_TREG_DN	200	0.42443	1.30587	0.015015	0.153994
GSE37301_HEMATOPOIETIC_STEM_CELL_VS_RAG2_KO_NK_CELL_DN	179	0.425621	1.30559	0.0211907	0.154333
GSE32986_GMCSF_AND_CURDLAN_LOWDOSE_VS_GMCSF_AND_CURDLAN_HIGHDOSE_STIM_DC_DN	184	0.425851	1.30547	0.0181269	0.154386
GSE15330_LYMPHOID_MULTIPOTENT_VS_MEGAKARYOCYTE_ERYTHROID_PROGENITOR_IKAROS_KO_UP	163	0.429021	1.30519	0.033367	0.154779
GSE17721_PAM3CSK4_VS_GADIQUIMOD_1H_BMDC_UP	200	0.425129	1.30437	0.0181087	0.156561
GSE19888_CTRL_VS_A3R_INHIBITOR_TREATED_MAST_CELL_DN	184	0.425231	1.30406	0.0301205	0.157096
GSE10325_LUPUS_BCELL_VS_LUPUS_MYELOID_DN	199	0.424335	1.30387	0.0210843	0.157305
GSE15930_STIM_VS_STIM_AND_IL12_72H_CD8_T_CELL_DN	200	0.426716	1.30365	0.0190763	0.157635
GSE26495_NAIVE_VS_PD1LOW_CD8_TCELL_UP	174	0.42743	1.30301	0.0251509	0.159007
GSE15215_CD2_POS_VS_NEG_PDC_UP	191	0.423955	1.30239	0.0140562	0.160319
GSE26488_WT_VS_HDAC7_KO_DOUBLE_POSITIVE_THYMOCYTE_DN	175	0.423772	1.30233	0.0292339	0.160174
GSE36888_STAT5_AB_KNOCKIN_VS_WT_TCELL_IL2_TREATED_2H_UP	194	0.425376	1.30226	0.0291751	0.160096
GSE43955_10H_VS_60H_ACT_CD4_TCELL_DN	199	0.426337	1.30221	0.0282828	0.159975
GSE17974_IL4_AND_ANTI_IL12_VS_UNTREATED_72H_ACT_CD4_TCELL_UP	169	0.423917	1.30201	0.0302115	0.160193
GSE24142_ADULT_VS_FETAL_DN3_THYMOCYTE_DN	200	0.425058	1.30184	0.0180723	0.160366
GSE19772_CTRL_VS_HCMV_INF_MONOCYTES_DN	170	0.427128	1.30142	0.0262361	0.161165
GSE41978_ID2_KO_VS_BIM_KO_KLRG1_LOW_EFFECTOR_CD8_TCELL_DN	199	0.420349	1.30052	0.0200803	0.163211
GSE21927_HEALTHY_VS_TUMOROUS_BALBC_MOUSE_MONOCYTE_DN	155	0.425696	1.29868	0.0404449	0.167687
GSE10325_LUPUS_CD4_TCELL_VS_LUPUS_BCELL_DN	179	0.422677	1.29863	0.0261307	0.167554
GSE43955_TH0_VS_TGFB_IL6_TH17_ACT_CD4_TCELL_30H_UP	200	0.423971	1.29845	0.0231388	0.167737
GSE22140_GERMFREE_VS_SPF_MOUSE_CD4_TCELL_DN	199	0.426068	1.29842	0.0180542	0.167563
GSE32986_UNSTIM_VS_GMCSF_AND_CURDLAN_LOWDOSE_STIM_DC_DN	193	0.42294	1.29842	0.0230924	0.167316
GSE22025_UNTREATED_VS_PROGESTERONE_TREATED_CD4_TCELL_UP	194	0.423729	1.2982	0.0260782	0.167646
GSE46025_WT_VS_FOXO1_KO_KLRG1_LOW_CD8_EFFECTOR_TCELL_UP	180	0.424219	1.29811	0.0232558	0.167632
GSE26912_TUMORICIDAL_VS_CTRL_MACROPHAGE_UP	199	0.423948	1.2979	0.0140704	0.167874
GSE13229_IMM_VS_INTMATURE_NKCELL_UP	198	0.422646	1.297	0.0262892	0.169961
GSE3920_UNTREATED_VS_IFNG_TREATED_FIBROBLAST_DN	179	0.422075	1.29676	0.0261307	0.170346
GSE40274_CTRL_VS_FOXP3_AND_SATB1_TRANSDUCED_ACTIVATED_CD4_TCELL_DN	158	0.428674	1.2964	0.039196	0.170767
GSE28737_WT_VS_BCL6_KO_MARGINAL_ZONE_BCELL_UP	196	0.419826	1.29625	0.0220441	0.170923
GSE41978_ID2_KO_AND_BIM_KO_VS_BIM_KO_KLRG1_LOW_EFFECTOR_CD8_TCELL_DN	194	0.424381	1.29619	0.0231156	0.170816
GSE21774_CD62L_POS_CD56_DIM_VS_CD62L_NEG_CD56_DIM_NK_CELL_DN	199	0.422113	1.29613	0.0181087	0.170696
GSE43955_TH0_VS_TGFB_IL6_IL23_TH17_ACT_CD4_TCELL_60H_UP	200	0.419574	1.2961	0.022022	0.170506
GSE25123_CTRL_VS_IL4_STIM_PPARG_KO_MACROPHAGE_DN	198	0.421438	1.29604	0.0230924	0.170423
GSE6259_DEC205_POS_DC_VS_BCELL_UP	153	0.427546	1.29584	0.0283401	0.17046
GSE32423_MEMORY_VS_NAIVE_CD8_TCELL_UP	199	0.421415	1.29504	0.0190955	0.172326
GSE22886_DAY0_VS_DAY1_MONOCYTE_IN_CULTURE_UP	200	0.421662	1.29504	0.0170854	0.17207
GSE17721_CPG_VS_GARDIQUIMOD_16H_BMDC_UP	200	0.421643	1.29487	0.0200803	0.172269
GSE42021_CD24INT_VS_CD24LOW_TCONV_THYMUS_DN	195	0.4222	1.29474	0.029029	0.172332
GSE22611_MUTANT_NOD2_VS_CTRL_TRANSDUCED_HEK293T_CELL_DN	189	0.417267	1.2947	0.0251509	0.172194
GSE5542_UNTREATED_VS_IFNA_TREATED_EPITHELIAL_CELLS_24H_UP	199	0.419311	1.29429	0.0281125	0.173063
GSE6259_33D1_POS_DC_VS_BCELL_UP	151	0.42369	1.29388	0.0452716	0.173904
GSE40666_UNTREATED_VS_IFNA_STIM_CD8_TCELL_90MIN_UP	162	0.421235	1.29385	0.0333333	0.173749
GSE29618_PDC_VS_MDC_DAY7_FLU_VACCINE_DN	196	0.421372	1.29376	0.0190763	0.173706
GSE7852_TREG_VS_TCONV_LN_UP	199	0.421656	1.29345	0.0190572	0.174299
GSE29617_DAY3_VS_DAY7_TIV_FLU_VACCINE_PBMC_2008_UP	179	0.420523	1.29321	0.0252016	0.174633
GSE22886_TH1_VS_TH2_48H_ACT_UP	194	0.422435	1.2931	0.022022	0.174654
GSE3565_CTRL_VS_LPS_INJECTED_SPLENOCYTES_UP	177	0.423891	1.2925	0.0322256	0.175974
GSE36476_CTRL_VS_TSST_ACT_72H_MEMORY_CD4_TCELL_YOUNG_UP	195	0.424118	1.29241	0.0180542	0.175969
GSE37605_NOD_VS_C57BL6_IRES_GFP_TREG_UP	154	0.427736	1.2924	0.0406091	0.175736
GSE21360_TERTIARY_VS_QUATERNARY_MEMORY_CD8_TCELL_DN	177	0.421838	1.29188	0.0311245	0.176809
GSE1460_INTRATHYMIC_T_PROGENITOR_VS_NAIVE_CD4_TCELL_ADULT_BLOOD_DN	189	0.420346	1.29172	0.0381526	0.17697
GSE40274_HELIOS_VS_FOXP3_AND_HELIOS_TRANSDUCED_ACTIVATED_CD4_TCELL_UP	199	0.418676	1.29098	0.0331325	0.178708
GSE27786_CD8_TCELL_VS_ERYTHROBLAST_DN	200	0.421326	1.29028	0.022022	0.180344
GSE29618_PRE_VS_DAY7_FLU_VACCINE_MONOCYTE_UP	186	0.419647	1.29028	0.0241692	0.180094
GSE40274_FOXP3_VS_FOXP3_AND_XBP1_TRANSDUCED_ACTIVATED_CD4_TCELL_UP	150	0.428777	1.28993	0.0375634	0.180781
GSE43863_TH1_VS_LY6C_INT_CXCR5POS_MEMORY_CD4_TCELL_DN	199	0.417158	1.28937	0.0310933	0.182004
GSE14415_NATURAL_TREG_VS_FOXP3_KO_NATURAL_TREG_DN	163	0.423381	1.28933	0.0341709	0.181851
GSE12366_GC_VS_MEMORY_BCELL_DN	192	0.419745	1.2892	0.0321608	0.181902
GSE13306_RA_VS_UNTREATED_MEM_CD4_TCELL_UP	199	0.419924	1.28862	0.0201207	0.183293
GSE7459_UNTREATED_VS_IL6_TREATED_ACT_CD4_TCELL_DN	143	0.419607	1.28856	0.0425532	0.183181
GSE27786_LIN_NEG_VS_ERYTHROBLAST_DN	198	0.416269	1.28754	0.0241692	0.185766
GSE6269_HEALTHY_VS_E_COLI_INF_PBMC_DN	160	0.422201	1.28741	0.0414141	0.18584
GSE30962_PRIMARY_VS_SECONDARY_CHRONIC_LCMV_INF_CD8_TCELL_DN	194	0.420573	1.28734	0.0241206	0.185774
GSE30971_WBP7_HET_VS_KO_MACROPHAGE_4H_LPS_STIM_DN	191	0.419538	1.28715	0.0250501	0.185984
GSE15930_NAIVE_VS_24H_IN_VITRO_STIM_IL12_CD8_TCELL_UP	200	0.422256	1.2869	0.0291457	0.186415
GSE26488_CTRL_VS_PEPTIDE_INJECTION_OT2_THYMOCYTE_DN	180	0.424568	1.28674	0.0322581	0.186563
GSE29618_PRE_VS_DAY7_POST_TIV_FLU_VACCINE_MDC_UP	194	0.416652	1.28659	0.0261569	0.186728
GSE19923_WT_VS_E2A_KO_DP_THYMOCYTE_UP	199	0.417029	1.2862	0.0280843	0.187563
GSE16266_CTRL_VS_LPS_STIM_MEF_UP	192	0.419206	1.2861	0.027163	0.187579
GSE23114_PERITONEAL_CAVITY_B1A_BCELL_VS_SPLEEN_BCELL_UP	176	0.418475	1.28576	0.0301508	0.18824
GSE16450_IMMATURE_VS_MATURE_NEURON_CELL_LINE_12H_IFNA_STIM_UP	200	0.416877	1.28494	0.0311558	0.190349
GSE4590_PRE_BCELL_VS_SMALL_PRE_BCELL_UP	154	0.420824	1.2846	0.0465587	0.191109
GSE11057_NAIVE_VS_MEMORY_CD4_TCELL_UP	177	0.419771	1.28426	0.0251256	0.191829
GSE29618_PRE_VS_DAY7_POST_LAIV_FLU_VACCINE_MDC_UP	186	0.418657	1.28426	0.0342052	0.191566
GSE22886_NAIVE_CD8_TCELL_VS_MONOCYTE_DN	198	0.416811	1.28396	0.0341023	0.192154
GSE26495_PD1HIGH_VS_PD1LOW_CD8_TCELL_DN	169	0.41771	1.28395	0.038191	0.191897
GSE9037_WT_VS_IRAK4_KO_LPS_1H_STIM_BMDM_DN	198	0.41556	1.28268	0.0261044	0.195011
GSE40666_UNTREATED_VS_IFNA_STIM_STAT4_KO_EFFECTOR_CD8_TCELL_90MIN_DN	196	0.415938	1.28241	0.0331992	0.195485
GSE11864_CSF1_VS_CSF1_IFNG_IN_MAC_UP	180	0.420978	1.28199	0.0292044	0.196409
GSE43955_1H_VS_60H_ACT_CD4_TCELL_WITH_TGFB_IL6_DN	198	0.416476	1.28187	0.0241206	0.196482
GSE30971_CTRL_VS_LPS_STIM_MACROPHAGE_WBP7_KO_4H_DN	187	0.412525	1.28163	0.0432596	0.196933
GSE43863_NAIVE_VS_LY6C_INT_CXCR5POS_CD4_EFF_TCELL_D6_LCMV_DN	166	0.419408	1.28163	0.0423814	0.196662
GSE27786_BCELL_VS_ERYTHROBLAST_DN	200	0.420093	1.28113	0.0261307	0.197888
GSE8835_HEALTHY_VS_CLL_CD4_TCELL_DN	198	0.419565	1.28062	0.0381526	0.199054
GSE29614_CTRL_VS_DAY7_TIV_FLU_VACCINE_PBMC_UP	162	0.420035	1.28045	0.0443996	0.198701
GSE43955_1H_VS_10H_ACT_CD4_TCELL_WITH_TGFB_IL6_DN	198	0.417203	1.28008	0.0361083	0.199512
GSE24634_TEFF_VS_TCONV_DAY10_IN_CULTURE_DN	199	0.41606	1.27994	0.0321285	0.199643
GSE24142_DN2_VS_DN3_THYMOCYTE_UP	200	0.421384	1.27991	0.0261307	0.199461
GSE22342_CD11C_HIGH_VS_LOW_DECIDUAL_MACROPHAGES_DN	183	0.41761	1.27977	0.0442211	0.199583
GSE11057_CD4_EFF_MEM_VS_PBMC_DN	190	0.412522	1.27942	0.03125	0.200061
GSE18148_CBFB_KO_VS_WT_TREG_DN	199	0.418849	1.27876	0.0371486	0.201793
GSE7831_1H_VS_4H_CPG_STIM_PDC_UP	200	0.414956	1.27847	0.0261569	0.202422
GSE17974_IL4_AND_ANTI_IL12_VS_UNTREATED_1H_ACT_CD4_TCELL_UP	164	0.420263	1.27837	0.0414141	0.202454
GSE19198_CTRL_VS_IL21_TREATED_TCELL_6H_DN	194	0.417962	1.27825	0.0350701	0.202526
GSE3982_CTRL_VS_LPS_48H_DC_DN	197	0.418259	1.27809	0.0370742	0.202429
GSE41867_DAY6_VS_DAY15_LCMV_CLONE13_EFFECTOR_CD8_TCELL_UP	161	0.414764	1.27775	0.0385787	0.203141
GSE11057_NAIVE_VS_EFF_MEMORY_CD4_TCELL_UP	185	0.415343	1.27773	0.0331325	0.202943
GSE46606_UNSTIM_VS_CD40L_IL2_IL5_1DAY_STIMULATED_IRF4_KO_BCELL_DN	182	0.418031	1.27762	0.0320963	0.202676
GSE7852_LN_VS_FAT_TREG_DN	200	0.415792	1.27743	0.0300601	0.203013
GSE17721_LPS_VS_POLYIC_0.5H_BMDC_DN	199	0.419992	1.27725	0.0271084	0.203283
GSE43955_TGFB_IL6_VS_TGFB_IL6_IL23_TH17_ACT_CD4_TCELL_60H_DN	198	0.414183	1.27716	0.0321285	0.203277
GSE20366_TREG_VS_NAIVE_CD4_TCELL_DN	198	0.415799	1.27714	0.0351759	0.203068
GSE19198_CTRL_VS_IL21_TREATED_TCELL_1H_DN	196	0.415479	1.27635	0.0321608	0.205059
GSE34156_UNTREATED_VS_24H_NOD2_AND_TLR1_TLR2_LIGAND_TREATED_MONOCYTE_DN	158	0.418946	1.27592	0.0444894	0.206041
GSE19941_IL10_KO_VS_IL10_KO_AND_NFKBP50_KO_UNSTIM_MACROPHAGE_DN	199	0.414941	1.27587	0.0352113	0.205898
GSE20715_0H_VS_48H_OZONE_LUNG_UP	200	0.413682	1.2756	0.0341709	0.206473
GSE17974_CTRL_VS_ACT_IL4_AND_ANTI_IL12_12H_CD4_TCELL_UP	178	0.416886	1.2753	0.0323559	0.206767
GSE29618_BCELL_VS_MDC_DN	200	0.417382	1.27512	0.0311245	0.206998
GSE21063_CTRL_VS_ANTI_IGM_STIM_BCELL_8H_DN	199	0.414522	1.27508	0.0352467	0.206838
GSE17974_0H_VS_6H_IN_VITRO_ACT_CD4_TCELL_UP	177	0.416912	1.27506	0.0353179	0.20662
GSE9601_NFKB_INHIBITOR_VS_PI3K_INHIBITOR_TREATED_HCMV_INF_MONOCYTE_DN	199	0.416266	1.27488	0.0431294	0.206903
GSE45739_UNSTIM_VS_ACD3_ACD28_STIM_NRAS_KO_CD4_TCELL_DN	192	0.412893	1.27481	0.0342052	0.206829
GSE17721_CTRL_VS_PAM3CSK4_4H_BMDC_DN	199	0.411795	1.2745	0.0291751	0.207231
GSE4748_CYANOBACTERIUM_LPSLIKE_VS_LPS_AND_CYANOBACTERIUM_LPSLIKE_STIM_DC_3H_DN	178	0.419122	1.27418	0.0341365	0.207957
GSE20366_EX_VIVO_VS_DEC205_CONVERSION_NAIVE_CD4_TCELL_DN	195	0.419629	1.27399	0.0292044	0.208243
GSE21360_NAIVE_VS_SECONDARY_MEMORY_CD8_TCELL_UP	181	0.414139	1.2731	0.0351759	0.210377
GSE2770_TGFB_AND_IL4_VS_IL4_TREATED_ACT_CD4_TCELL_2H_UP	197	0.413599	1.27279	0.0342742	0.211059
GSE9006_HEALTHY_VS_TYPE_1_DIABETES_PBMC_AT_DX_UP	197	0.415043	1.27269	0.0371113	0.21108
GSE3203_WT_VS_IFNAR1_KO_INFLUENZA_INFECTED_LN_BCELL_UP	198	0.416009	1.27237	0.0342052	0.211858
GSE43955_TH0_VS_TGFB_IL6_TH17_ACT_CD4_TCELL_1H_DN	198	0.415865	1.2723	0.0340681	0.211772
GSE3982_MAST_CELL_VS_BCELL_UP	200	0.414424	1.27222	0.041206	0.211754
GSE3203_INFLUENZA_INF_VS_IFNB_TREATED_LN_BCELL_UP	200	0.414604	1.2717	0.0320641	0.213141
GSE2128_C57BL6_VS_NOD_THYMOCYTE_DN	199	0.411319	1.27145	0.0352113	0.213616
GSE17721_CPG_VS_GARDIQUIMOD_2H_BMDC_UP	200	0.412595	1.27126	0.0331658	0.21387
GSE22886_UNSTIM_VS_IL15_STIM_NKCELL_UP	188	0.417712	1.27089	0.0441767	0.21469
GSE40443_INDUCED_VS_TOTAL_TREG_UP	199	0.413964	1.27065	0.035035	0.215179
GSE24574_BCL6_HIGH_TFH_VS_TCONV_CD4_TCELL_UP	195	0.411878	1.27003	0.0342052	0.216834
GSE43863_NAIVE_VS_MEMORY_TFH_CD4_TCELL_D150_LCMV_UP	198	0.412536	1.2692	0.0382679	0.219186
GSE36826_WT_VS_IL1R_KO_SKIN_STAPH_AUREUS_INF_DN	197	0.41653	1.26911	0.0351053	0.219174
GSE24142_EARLY_THYMIC_PROGENITOR_VS_DN3_THYMOCYTE_FETAL_UP	200	0.414016	1.26874	0.040201	0.22005
GSE339_CD4POS_VS_CD4CD8DN_DC_IN_CULTURE_DN	200	0.410709	1.26748	0.0240722	0.223536
GSE360_CTRL_VS_B_MALAYI_LOW_DOSE_DC_UP	193	0.410757	1.26729	0.040282	0.22387
GSE21380_NON_TFH_VS_TFH_CD4_TCELL_DN	198	0.413117	1.26664	0.0433468	0.22534
GSE7852_THYMUS_VS_FAT_TREG_DN	198	0.41386	1.26655	0.042042	0.225297
GSE19198_CTRL_VS_IL21_TREATED_TCELL_24H_DN	200	0.413086	1.2662	0.0271903	0.226121
GSE2706_2H_VS_8H_R848_STIM_DC_UP	186	0.407918	1.26616	0.0491968	0.22598
GSE2585_THYMIC_DC_VS_THYMIC_MACROPHAGE_UP	182	0.41859	1.26604	0.0383838	0.226049
GSE20715_0H_VS_6H_OZONE_LUNG_DN	199	0.41191	1.26562	0.0431294	0.227115
GSE43955_TH0_VS_TGFB_IL6_TH17_ACT_CD4_TCELL_10H_DN	197	0.412042	1.26443	0.0382679	0.230695
GSE19888_ADENOSINE_A3R_INH_VS_INH_PRETREAT_AND_ACT_WITH_TCELL_MEMBRANES_MAST_CELL_UP	198	0.410455	1.26441	0.0370742	0.230488
GSE28783_ANTI_MIR33_VS_UNTREATED_ATHEROSCLEROSIS_MACROPHAGE_UP	196	0.411425	1.26436	0.0392354	0.230343
GSE20715_WT_VS_TLR4_KO_6H_OZONE_LUNG_UP	200	0.411704	1.26392	0.0290581	0.231465
GSE9878_CTRL_VS_EBF_TRANSDUCED_PAX5_KO_PRO_BCELL_UP	200	0.411614	1.26383	0.0353179	0.23148
GSE26669_CTRL_VS_COSTIM_BLOCK_MLR_CD8_TCELL_DN	200	0.412554	1.26316	0.039196	0.233083
GSE360_L_DONOVANI_VS_B_MALAYI_LOW_DOSE_DC_UP	197	0.411052	1.26294	0.0400802	0.233499
GSE20366_CD103_POS_VS_CD103_KLRG1_DP_TREG_DN	199	0.411464	1.26265	0.0331325	0.234165
GSE20366_CD103_POS_VS_NEG_TREG_KLRG1NEG_UP	198	0.415262	1.26237	0.0421687	0.234815
GSE21927_UNTREATED_VS_GMCSF_IL6_TREATED_BONE_MARROW_DN	172	0.410559	1.26212	0.0445795	0.235349
GSE28783_ANTI_MIR33_VS_CTRL_ATHEROSCLEROSIS_MACROPHAGE_DN	193	0.410628	1.26127	0.0321285	0.237522
GSE8921_UNSTIM_0H_VS_TLR1_2_STIM_MONOCYTE_3H_UP	200	0.40813	1.26114	0.0421687	0.237674
GSE11961_MEMORY_BCELL_DAY7_VS_GERMINAL_CENTER_BCELL_DAY7_UP	198	0.412005	1.261	0.0342397	0.237854
GSE24726_WT_VS_E2_2_KO_PDC_DAY6_POST_DELETION_DN	198	0.410572	1.26073	0.0462312	0.238449
GSE23925_LIGHT_ZONE_VS_NAIVE_BCELL_UP	197	0.411916	1.2602	0.04	0.239614
GSE36392_MAC_VS_NEUTROPHIL_IL25_TREATED_LUNG_DN	200	0.410324	1.26	0.0411234	0.239962
GSE1460_INTRATHYMIC_T_PROGENITOR_VS_NAIVE_CD4_TCELL_CORD_BLOOD_DN	194	0.409133	1.25958	0.0461384	0.241066
GSE37534_UNTREATED_VS_ROSIGLITAZONE_TREATED_CD4_TCELL_PPARG1_AND_FOXP3_TRASDUCED_UP	193	0.410273	1.25919	0.0461384	0.242056
GSE26928_CENTR_MEMORY_VS_CXCR5_POS_CD4_TCELL_UP	178	0.409891	1.25833	0.0391566	0.244714
GSE13522_WT_VS_IFNAR_KO_SKING_T_CRUZI_Y_STRAIN_INF_DN	196	0.4091	1.25817	0.0472362	0.244924
GSE360_L_DONOVANI_VS_T_GONDII_MAC_UP	194	0.409106	1.25773	0.0462312	0.245827
GSE29618_PDC_VS_MDC_DN	195	0.408336	1.25765	0.0482897	0.245823
GSE3039_NKT_CELL_VS_B2_BCELL_UP	199	0.410995	1.25742	0.0341709	0.246292
GSE28726_NAIVE_VS_ACTIVATED_NKTCELL_UP	197	0.410124	1.25709	0.0400802	0.24713
GSE28726_NAIVE_CD4_TCELL_VS_NAIVE_VA24NEG_NKTCELL_DN	197	0.409161	1.25706	0.0483871	0.246924
GSE25087_FETAL_VS_ADULT_TCONV_DN	176	0.407725	1.25661	0.0433905	0.247816
GSE46606_DAY1_VS_DAY3_CD40L_IL2_IL5_STIMULATED_IRF4MID_BCELL_UP	200	0.412545	1.2562	0.038	0.248909
GSE41978_WT_VS_BIM_KO_KLRG1_LOW_EFFECTOR_CD8_TCELL_DN	199	0.408353	1.25578	0.0422961	0.249773
ES: enrichment score; NES: normalized enrichment score; NOM p-value: nominal p-value; FDR: false discovery rate
